# Supplementary material for: Identification and validation of a six-gene signature associated with glycolysis to predict the prognosis of patients with cervical cancer
Source: BMC Cancer. 2020 Nov 23;20:1133. doi: 10.1186/s12885-020-07598-3 (PMC7686733; doi:10.1186/s12885-020-07598-3)
Supplement: Supplementary file 1 — Additional file 1: Table S1. The mRNA expression profiles. [file 12885_2020_7598_MOESM1_ESM.xls]

gene	conMean	treatMean	logFC	pValue	fdr
RAB4B	3.54012838553846	2.35378146718627	-1.18634691835219	3.24327914610099e-05	8.01696584115708e-05
TIGAR	0.973243690615385	2.55735575712745	1.58411206651207	2.75328682960664e-09	7.68079563607608e-08
RNF44	3.42923981407692	3.49493334185294	0.065693527776018	0.699996652117282	0.714860222585925
RPL23A	8.45585677707692	7.18607965856536	-1.26977711851156	6.81012449705206e-08	5.02482310455688e-07
ARL8B	4.47271769861538	5.00289260164379	0.530174903028406	0.00240526635410743	0.0038228005124562
CALB2	0.649459700846154	1.34136157567647	0.691901874830317	0.0366761000659368	0.047453244424039
DACH1	0.978542910615385	0.706849169333333	-0.271693741282051	0.0048937453286265	0.00734697003076922
FMO2	1.74228704215385	0.476458214267974	-1.26582882788587	3.42684357416663e-07	1.77616985780285e-06
ZNF708	1.10204879223077	0.812761842163399	-0.289286950067371	0.0149649228976083	0.0206514661834343
AP000892.3	3.65697867084615	0.453046212522876	-3.20393245832328	2.60261540386285e-09	7.62806337537235e-08
PHEX	0.467729731	0.548968313454248	0.0812385824542484	0.287389857900897	0.317152231010944
PFN2	4.33439014153846	4.58318605117974	0.248795909641276	0.32509735387172	0.35475517648041
RMND5A	2.61024620746154	3.57908127053268	0.968835063071142	0.000103422794025572	0.000223355968319468
RAD23A	5.25787687223077	5.73137782032353	0.47350094809276	0.000115829683272787	0.000246379069824557
SERPINB11	0.456199232307692	0.535018266129739	0.0788190338220462	0.0909140383334058	0.110121420918305
COX10	1.70634869507692	2.64489289383987	0.938544198762946	4.13177839707789e-08	3.53397490556772e-07
GJA4	3.53109563507692	1.5632879120098	-1.96780772306712	7.94163721371753e-08	5.63564167950673e-07
MFSD3	2.21459942915385	3.29917213604248	1.08457270688864	1.35750399543006e-06	5.43806840284983e-06
CTSA	4.92613393638462	4.89044936177778	-0.0356845746068375	0.655069037765069	0.672410443123912
AL671277.1	1.11056745861538	2.67850974376471	1.56794228514932	0.00172876830491865	0.0028206036527201
IL32	2.61109482676923	4.87627784872549	2.26518302195626	1.48145309644011e-07	9.04391030547838e-07
PRAC2	0.284994766384615	0.745054104728758	0.460059338344143	0.0113494809113853	0.0160083880090273
NUCB2	4.38151885030769	2.8705073127549	-1.51101153755279	2.16905103554958e-07	1.2301092153899e-06
SERPINB12	0.732974349076923	0.960009087960784	0.227034738883861	0.0664642538853675	0.0824407000056659
AC087741.2	1.14516863576923	1.69815224960458	0.552983613835344	0.0039579541821514	0.00603884305761901
SPATA2	1.48179787469231	2.63462321318627	1.15282533849397	1.51193040928663e-06	5.94213580836996e-06
SERTAD2	2.68765563269231	3.29340554087255	0.605749908180241	0.00287045506728272	0.00449206678869541
OTUD1	2.39361103846154	3.21794080415359	0.824329765692057	0.00104706688605885	0.0017796699795734
ADGRG5	0.137362898769231	1.11531454479085	0.977951646021619	1.11441868319069e-08	1.45666662641545e-07
ST3GAL6	1.155683263	0.961229715885621	-0.194453547114379	0.0973230461021111	0.117244866397726
GLI4	3.01857168269231	2.36563562593464	-0.652936056757667	0.0001060671341313	0.000228033050752688
PKP2	1.22340354438462	1.96691139781046	0.743507853425842	0.0110634613591445	0.0156267383470407
HOOK1	1.12150436846154	2.91818284798693	1.79667847952539	2.14736996661073e-06	7.93181359896561e-06
MRM3	2.210418744	3.05822334321895	0.847804599218954	4.06977530449072e-05	9.76808703062932e-05
KRT1	1.76155774984615	1.88347691795098	0.121919168104827	0.734399524232239	0.747551054641491
IGHV3-43	0.817743192230769	1.70138147478431	0.883638282553544	0.0137307028846024	0.0190782025163854
ASB8	2.92394469376923	3.00707137090523	0.083126677135998	0.118463087598514	0.140364933844172
SLC45A4	1.61465194753846	2.09675512535294	0.48210317781448	0.0126087564132673	0.0176144392299807
ESM1	0.272929737461538	1.73504388457843	1.46211414711689	7.6755974554212e-08	5.49745714834278e-07
RWDD2A	1.15044205107692	1.24174893423856	0.091306883161639	0.387426114680135	0.416571838181812
LINC00592	0.0380371567692308	0.609313240581699	0.571276083812469	2.19684726458979e-08	2.2334741481634e-07
SCFD2	1.835960333	2.5884173777451	0.752457044745098	2.14418383131437e-05	5.62436179607433e-05
AC011481.1	3.46662283323077	4.84691111522549	1.38028828199472	2.50660248212286e-09	7.62806337537235e-08
ADTRP	0.147892375384615	0.770528367385621	0.622635992001006	2.3871019045078e-06	8.66326638339956e-06
SEPSECS	1.43205312776923	1.57533935129412	0.143286223524887	0.154709405512102	0.179699730868579
ALG1L9P	0.103147477230769	0.550762519156863	0.447615041926093	5.20664990654372e-07	2.49880483447873e-06
CWC27	2.79604578661538	3.07039162198366	0.274345835368275	0.0171208375456827	0.0233857407326202
MT1L	2.46041026392308	2.2419801511634	-0.218430112759678	0.333468916725522	0.363156904003713
APIP	2.90296012930769	2.0452429619085	-0.857717167399195	7.1579318222018e-07	3.21108716628317e-06
FOXP1	2.774226893	2.22084263120915	-0.553384261790849	0.000393087237341724	0.000730554507564632
MAF1	5.57342691107692	5.66536365604575	0.0919367449688284	0.563790123664096	0.585689142702104
NPHP3	3.23347050223077	1.03562871024183	-2.19784179198894	1.07487489810337e-08	1.41872569807075e-07
PLCE1	1.91803329123077	1.19855691718627	-0.719476374044495	0.000141427403309456	0.000294181033171034
AC026877.1	0.142820059076923	0.566981481699346	0.424161422622423	2.98921805929089e-06	1.04610522756136e-05
RAD17	2.43297995369231	2.80088735953268	0.367907405840372	0.000601180955173505	0.00107265498372392
MITD1	3.33580113353846	2.74683651142157	-0.588964622116893	0.000703794755258497	0.00123802305855659
ZMAT3	1.48633865715385	2.00267407874837	0.51633542159452	0.00202048151832696	0.00325236143770903
SPCS2	5.34042449538462	4.0154800276536	-1.32494446773102	1.60759852516873e-06	6.24101680641868e-06
DGCR11	0.667151259923077	0.934025807232026	0.266874547308949	0.0166969740233128	0.0228549284360786
SETDB2	1.71257202146154	1.53321877277778	-0.179353248683761	0.0909877401613217	0.110161442391355
DESI2	2.92702530015385	3.94599270692157	1.01896740676772	1.29605316523664e-06	5.22815167422142e-06
MT1A	2.98336354123077	0.709552825385621	-2.27381071584515	3.86823219865085e-06	1.29832900136121e-05
COX17	4.03455828769231	4.24439784995098	0.209839562258672	0.20864649502705	0.236552079374503
PSORS1C3	0.446104365461538	1.15982005987582	0.713715694414279	0.0012560910223031	0.00210187108088877
NLGN2	4.26327854630769	2.64430686403595	-1.61897168227174	1.72081889442298e-07	1.02427589573293e-06
PKMYT1	0.524047588846154	3.40692131397386	2.8828737251277	8.96826076113507e-09	1.28069148811705e-07
AC107075.1	1.611459486	0.791917465166667	-0.819542020833333	0.00020190494938114	0.000402620829365148
FAM89B	4.28656530361538	4.04886445252941	-0.237700851085973	0.0559694411562342	0.0701969286208847
MED8	3.47820410284615	4.28705826242484	0.808854159578683	4.66486194785561e-08	3.85764305204057e-07
PHF1	5.64268111638462	4.04005399575817	-1.60262712062645	2.71617310287804e-08	2.57301296869106e-07
IGHV1-24	1.19904640346154	3.11983801946078	1.92079161599925	0.000964777546398329	0.00165180537093263
ANKMY1	2.13311213415385	0.980648992434641	-1.15246314171921	4.16146889291611e-07	2.07663447710543e-06
PSMB6	5.58128988238462	6.35945987475817	0.778169992373555	3.41949536942364e-06	1.17377626416502e-05
GUCY1A1	1.76904716730769	0.901984919588235	-0.867062247719457	1.06091731430016e-05	3.05152579062591e-05
AC009237.15	0.322904116076923	0.80672922724183	0.483825111164907	7.32927711938352e-05	0.000164501976606618
FBXO45	1.40888729769231	3.31072348735294	1.90183618966063	1.15113851993277e-09	7.46422448508351e-08
AMZ2	4.11677776138462	3.94440735910131	-0.172370402283308	0.070303155639162	0.0868038048754123
TMEM52	0.573718492769231	1.24405792614706	0.670339433377828	0.00028608892261671	0.000549662557355952
HLA-DRB1	5.93416339692308	7.97475357742484	2.04059018050176	0.000255409578465935	0.000497426013946383
KLK8	1.33607965730769	1.83620768629575	0.500128028988059	0.379000907857775	0.408271082982774
MTF2	2.32539246292308	2.78656712798366	0.461174665060583	3.11506544698217e-05	7.74494883854932e-05
RBM15B	2.78210045269231	3.71235080819281	0.930250355500502	1.18782663334724e-05	3.36758940625247e-05
ATP2A1	0.406928461	0.613476919732026	0.206548458732026	0.007253145878815	0.010587084690547
ZNF880	2.10924317830769	0.603653111362745	-1.50559006694495	1.2195208511353e-08	1.53821439462108e-07
NCAPG	0.302567970923077	3.0287913095817	2.72622333865862	1.2427794348885e-09	7.46422448508351e-08
IGHV5-78	0.182481616615385	0.619438827493464	0.436957210878079	8.15201730211675e-05	0.00018099711840097
SETP14	0.325928416923077	0.636272697457516	0.310344280534439	0.000144977854654954	0.000300794213704256
MELTF	1.86239736192308	2.86840896144771	1.00601159952464	0.00041180554265669	0.00076132590799357
PTPRB	2.02804431353846	0.872583937366013	-1.15546037617245	5.82465310060762e-07	2.72141762625103e-06
TMCO1	4.155946599	4.36660760061765	0.210661001617647	0.0265339881953131	0.0351187336847837
RAB5C	5.45698282823077	5.16157362643137	-0.295409201799397	0.000913328941747888	0.00157096842702428
UPP1	3.69804848884615	3.4582000945	-0.239848394346154	0.613511620494392	0.633201499297829
AC008760.1	0.901392306692308	1.21547642687582	0.314084120183509	0.00893907136573331	0.0128159817458379
ZNF815P	0.576411162692308	0.849873651705882	0.273462489013575	0.000473072661788806	0.000861721603702062
PSPC1P1	0.121937633692308	0.71432887054902	0.592391236856712	5.35747118788672e-06	1.71101267021218e-05
AL645608.7	1.17345737669231	1.47015901153268	0.296701634840372	0.351418385867647	0.38109130476754
KLK10	2.593694572	3.50710898963399	0.913414417633987	0.224629068285858	0.253078592596634
KDM5B	2.970573376	3.21472596966993	0.244152593669935	0.0973230770307874	0.117244866397726
STPG1	1.40972567438462	1.3980737373366	-0.0116519370480141	0.96571391475049	0.967983388182045
AC004951.3	0.278665156846154	0.788787163477124	0.51012200663097	5.58257727583083e-05	0.000129243354656747
MIR4292	0.257405448538462	2.4749140115915	2.21750856305304	3.379446684704e-09	8.0007711724968e-08
PTPRH	0.556912731384615	1.92879484197386	1.37188211058924	1.54992110257813e-05	4.2291449883142e-05
PCMTD1	3.75233603838462	2.89851128327778	-0.853824755106837	1.73513637514827e-07	1.03204540150148e-06
AC002128.1	0.524707316846154	0.612503446754902	0.0877961299087482	0.524065497719094	0.547756243844629
AC112907.2	0.133902522769231	0.905032871895425	0.771130349126194	1.0871734269078e-06	4.52863194636896e-06
FRMD8	3.20099989715385	4.60652032487255	1.4055204277187	2.06439134419321e-07	1.18568085787988e-06
HELZ2	1.63536113407692	2.83616234498366	1.20080121090674	2.81644600968621e-06	9.94757881473284e-06
MAP2K7	3.72110854253846	3.37869558606536	-0.342412956473102	0.000854939839381702	0.00148011802143758
ZNF767P	3.016843699	2.00831190885294	-1.00853179014706	2.57382643523656e-06	9.23345650372066e-06
GRIP1	0.449340881076923	0.886545826732026	0.437204945655103	0.00498802887655716	0.00747674439763951
SNORD99	0.327052719230769	3.33181335109804	3.00476063186727	2.70065496999562e-09	7.68079563607608e-08
SLC2A1	4.96011573969231	6.66130537873203	1.70118963903972	0.000124867405878546	0.000263734381062474
AC104825.1	1.81319351923077	1.11698574314052	-0.696207776090247	2.07192820128054e-05	5.45956954744838e-05
SNRPD2	6.72511062623077	6.97344367259804	0.24833304636727	0.106644146013111	0.12739711062425
PTPN4	1.47471538423077	1.25903751581373	-0.215677868417044	0.038509077272149	0.0497017936317082
AC093249.6	1.02940366461538	0.85871634127451	-0.170687323340875	0.097633406468825	0.11756643837005
WASH4P	0.977933322384615	0.751692578738562	-0.226240743646053	0.00124467876955235	0.0020834197559542
LZIC	2.84217865369231	3.29873237071242	0.456553717020111	0.000276053165769223	0.000532466547278905
HCG27	0.883435901	0.595563213702614	-0.287872687297386	0.000991539501777468	0.00169327675053244
AC139768.2	1.36908156653846	0.959680765140523	-0.409400801397939	0.0139795315636986	0.019382399280105
FOXD2-AS1	0.891790334923077	1.77468609669935	0.88289576177627	2.38709167673152e-06	8.66326638339956e-06
RPRM	2.74224982692308	0.581180597022876	-2.1610692299002	1.8678544892862e-06	7.05527512522739e-06
TNNT1	0.427568608307692	3.71434796405882	3.28677935575113	1.87354945994792e-08	1.99127518816244e-07
CAMK1	3.35262987769231	1.09814755013072	-2.25448232756159	1.34153691592667e-09	7.46422448508351e-08
H6PD	3.55652630876923	3.43787712914379	-0.118649179625439	0.571071856337067	0.592493522009761
GRAMD1C	0.993739665076923	1.48577778866013	0.492038123583208	0.00411495266467333	0.00625717840547657
WFDC1	2.40959763215385	0.568697540738562	-1.84090009141528	2.02096717116072e-06	7.52834656634635e-06
RPS6KB1	2.66375180230769	2.69656020612418	0.0328084038164906	0.711402315545143	0.725593730358614
ADIRF-AS1	2.94720989761538	1.2054990299281	-1.74171086768728	3.07138449239301e-08	2.81260960971686e-07
MIR3936HG	1.43107462084615	0.634084907163399	-0.796989713682755	8.20985976279779e-06	2.44696430262511e-05
KCNE4	1.90861616523077	0.536520196153595	-1.37209596907717	1.23731612788884e-06	5.02239413995049e-06
FCGR2B	0.871883274538462	0.693735647447712	-0.178147627090749	0.0425658930140189	0.0545295600672793
HOXC13	0.0260766396923077	1.62484370356144	1.59876706386913	6.56112176273897e-08	4.91644297413191e-07
TOLLIP-AS1	1.28512482492308	0.955809992594771	-0.329314832328306	0.016978543021542	0.0232128405983258
AC009065.8	0.752663159769231	1.51465743931699	0.761994279547763	1.62465809500066e-08	1.82613439968643e-07
PHYKPL	4.25012655346154	2.12014693076797	-2.12997962269356	2.47383679899896e-07	1.36243831314838e-06
TRIM27	3.908707766	3.19426686774837	-0.714440898251634	6.96148971251425e-05	0.000157082969735164
NME1-NME2	1.66766562538462	0.968070460150327	-0.699595165234289	0.00596919005294821	0.00883387804767938
PHLDA2	1.80876640084615	4.92600188692157	3.11723548607541	1.51253523295359e-08	1.75113702372335e-07
CBL	1.46378893461538	1.86185040998366	0.398061475368276	0.00338287274310827	0.00522587117893458
SMAP1	2.49759789330769	2.03835078148039	-0.4592471118273	0.00274358901950169	0.00431353693344065
IGHV1-12	0.0920187999230769	0.796859679111111	0.704840879188034	0.000250421379256973	0.000489015628312894
EVPL	1.59123681776923	4.5482486256732	2.95701180790397	1.42550581781491e-05	3.93071194364523e-05
IL27RA	1.28108453484615	2.96796869221569	1.68688415736953	5.37850142384172e-07	2.56322172640566e-06
WDR70	3.20147493292308	2.60653217251634	-0.594942760406737	0.000219775652651869	0.000434460657294496
AL162724.2	0.42495295	0.50890240653268	0.0839494565326797	0.0664857870600642	0.0824610986126049
TTC5	1.52557247546154	1.38729456915033	-0.138277906311212	0.0587872416072898	0.0734579918256845
CENPH	1.40084499753846	3.62707540946732	2.22623041192886	1.47573597063796e-09	7.46422448508351e-08
EPB41L2	4.04585270569231	2.05288619121895	-1.99296651447335	3.41137642877162e-08	3.03799940425991e-07
C2orf27A	0.946548699384615	1.18312865475163	0.236579955367019	0.0395279654218686	0.0509033262003533
C1orf35	3.02306023253846	3.20110275665359	0.178042524115133	0.265712643598109	0.294916883068964
LDHA	6.35952555361538	7.10380568203922	0.744280128423831	0.00187906272108955	0.0030435905657677
XCL1	0.212515740461538	1.01556725852941	0.803051518067873	2.29603035309175e-05	5.96666024738032e-05
RBM10	3.963578273	4.70961481750654	0.746036544506536	5.91786975563649e-07	2.75554445226812e-06
DNMT3A	2.03098533646154	2.30012694254575	0.269141606084213	0.068419575360349	0.0846910715918105
PDE5A	2.89449922853846	1.12339851991503	-1.77110070862343	7.61321907862398e-09	1.16412644394123e-07
ZNF304	1.09183332715385	1.31813510392484	0.226301776770991	0.362638370975521	0.392156573043184
ATP6AP2	5.21948280023077	6.05159267850654	0.832109878275767	5.72990002467449e-05	0.000132359101537969
ATP23	1.69688608976923	2.82501995783333	1.1281338680641	7.80748780097944e-08	5.56975385461108e-07
MTND4P24	0.0644329406153846	0.768819463506536	0.704386522891151	3.14492402757249e-05	7.81793384032131e-05
AL035411.1	0.300750462384615	0.578201943839869	0.277451481455254	0.000628982107242711	0.00111831567223446
NOP16	2.841307037	3.4557164225098	0.614409385509804	0.00348452390446417	0.00536960041249593
HEY2	1.68280246592308	1.07624739651634	-0.606555069406737	0.00214932936444167	0.0034447143752502
INTS13	2.29357421953846	3.38630775776144	1.09273353822298	1.13470485491621e-08	1.47013671541589e-07
MAJIN	0.0661314407692308	0.786736417734444	0.720604976965214	1.49592747747042e-06	5.89353246350038e-06
PROSER2	1.34412469046154	2.33601022490523	0.99188553444369	0.000530520212166249	0.000956260239607595
PPP1R7	4.49537001661538	4.22158097365033	-0.273789042965058	0.0239320141910472	0.031875298510514
HNRNPA2B1	7.25648087076923	7.14462142182026	-0.111859448948969	0.14900157443162	0.173629845307908
MIR100HG	4.15834459507692	0.767271970359477	-3.39107262471745	2.11584430673974e-09	7.51545493920319e-08
CYP2E1	1.12425160015385	0.559906147352941	-0.564345452800905	0.000949098476474763	0.00162610867935549
PES1	4.04043853492308	4.57359371659477	0.533155181671694	0.00025850791298988	0.000502630677865882
IGLC7	0.702027698692308	1.98558551173203	1.28355781303972	0.00372698775659088	0.00571386847888999
RPS13P2	1.24671454723077	1.42192214326797	0.175207596037205	0.085825265887955	0.104339697603771
HSDL2	3.19444962592308	3.90900620472549	0.714556578802413	2.99166738689646e-05	7.48641655986397e-05
PTCD3	3.62724606792308	2.83711342146732	-0.790132646455757	0.00023768949283334	0.000466853041667811
STARD5	2.980477984	1.25861198569281	-1.72186599830719	4.08495995278379e-06	1.35953670350992e-05
DNAJC8	5.13337752215385	5.42623046700654	0.29285294485269	0.0201952454038865	0.0272524686058558
SRRM1	5.151076433	3.79909870016667	-1.35197773283333	2.61281531436142e-06	9.34855647470764e-06
FLYWCH2	3.61763066338462	4.40157169278431	0.783941029399699	0.000170181510113315	0.000346088444128922
NTM	0.492207711615385	0.649803747637255	0.15759603602187	0.568987128746641	0.590708646087981
LSM4	4.60188612438461	5.5185033945817	0.916617270197085	1.9760583781899e-08	2.06376209573332e-07
DDX3X	5.58032852492308	5.49297258349673	-0.0873559414263454	0.697723120255485	0.71271850456906
RPL41	9.97020269430769	7.78486634218954	-2.18533635211815	1.33947776711402e-07	8.39296226483032e-07
TP73-AS1	2.97702514769231	1.7136258014085	-1.26339934628381	7.80748780097944e-08	5.56975385461108e-07
SERPINB3	2.35847774276923	5.78788770650425	3.42940996373502	0.000339585461696608	0.000641566751740136
ASB2	2.176781713	1.63701322613072	-0.539768486869281	0.0485321484640354	0.0615741212659589
CD1C	0.664963883692308	0.994488977323529	0.329525093631222	0.0886632092427332	0.107515583974728
MZT2A	4.92395543969231	3.64353782978105	-1.28041760991126	1.34793090967686e-05	3.74483105358694e-05
EXOSC7	3.99625254446154	3.23116838954248	-0.765084154919055	1.23906648708083e-05	3.48177896685031e-05
IGHGP	0.795185527461538	3.98668640065033	3.19150087318879	7.86822212535177e-07	3.4635887540684e-06
RECQL5	3.28980554469231	2.50277292673529	-0.787032617957014	0.00263512911115004	0.00415753225433648
ZNF35	1.18197736253846	1.87569848854902	0.693721126010558	7.69661924113665e-06	2.31957613723211e-05
OGDHL	0.258637319153846	0.576785167952941	0.318147848799095	0.837006354165791	0.845720278556146
NOX1	0.180614844769231	0.852839566447712	0.672224721678482	5.83723315219296e-08	4.48814707635935e-07
FGFBP1	1.868785333	5.17499437129739	3.30620903829739	6.96143591838965e-05	0.000157082969735164
FAM86C1	1.20511768323077	1.50426088827124	0.299143205040473	0.0195445726004032	0.0264247035637866
PIGA	1.43337376123077	2.82682631883333	1.39345255760256	1.1347083723525e-08	1.47013671541589e-07
MNT	2.78519265515385	2.07624947528758	-0.708943179866265	1.36273418929697e-07	8.49847918752198e-07
AC136632.1	2.20194586569231	1.65477555096405	-0.547170314728255	0.0217295412994141	0.0291477780656238
MSANTD3	2.57240958407692	3.22167796595425	0.649268381877325	0.000298227670067949	0.000571423817999919
PLOD1	4.49488487030769	5.00815186787582	0.513266997568125	0.0211212320728876	0.0284046572716032
CD79B	2.09271918969231	1.1582127545915	-0.934506435100805	0.000727805267290126	0.00127665235630285
FARS2	2.27280502015385	3.01813865062745	0.745333630473605	2.79633131297025e-05	7.06075950249497e-05
DDX60L	1.97519116715385	1.66257179496405	-0.312619372189794	0.0751989518860664	0.0924052349444536
VNN2	0.398217100615385	0.988736328186275	0.59051922757089	0.00533113495014947	0.00794986695363228
RCN3	4.83610508238462	3.4712017065719	-1.36490337581272	6.78396551106489e-05	0.00015365454825641
PPP4C	4.58411686992308	5.77000000073856	1.18588313081549	2.60236143918384e-09	7.62806337537235e-08
AC004233.3	0.186018588230769	0.957327173934641	0.771308585703871	4.94520642702629e-06	1.59539634622098e-05
ALDOA	7.79264131623077	8.02413573026797	0.231494414037204	0.0976283259441435	0.11756643837005
NCEH1	0.981613863461538	3.11813612369935	2.13652226023781	1.96182566952957e-09	7.46422448508351e-08
ZFYVE28	1.85949820276923	0.82142187103268	-1.03807633173655	2.14738388895984e-06	7.93181359896561e-06
RCAN3	1.02922925130769	2.57383132554902	1.54460207424133	1.09446814594617e-08	1.43872427714837e-07
GALC	2.30943435615385	2.00966519485948	-0.299769161294369	0.0093489306519066	0.0133551537135557
ZNF451	2.48029971576923	1.66480266627451	-0.815497049494721	3.83900489471756e-07	1.94205720454244e-06
RNF24	1.74504933	2.36972062843791	0.624671298437908	0.000143191453349804	0.00029758349305714
DROSHA	3.56441719869231	3.4320157636634	-0.132401435028909	0.226981692108444	0.255445316031015
BCL7C	3.99819767692308	3.98749015264052	-0.0107075242825538	0.710258761902179	0.724609681683799
AC098851.1	0.130142557384615	0.591602933598039	0.461460376213424	2.77327103350259e-06	9.82094405675583e-06
LEMD2	4.27273456646154	3.35571856877451	-0.917015997687029	8.20981240291405e-06	2.44696430262511e-05
PRDM10	1.09209703146154	1.41781444808497	0.325717416623429	7.05192401943288e-05	0.000158946307955524
IGLC3	4.03520700676923	6.24268917180719	2.20748216503796	0.00244223489537504	0.00387700853307571
VPS18	2.25967165084615	3.42321429263399	1.16354264178783	0.00011154755082683	0.000238549675803183
AL022316.1	0.0162584633846154	0.824777138591503	0.808518675206888	1.16903258560046e-08	1.50132178134121e-07
UQCRB	6.39672505176923	4.18919178631046	-2.20753326545877	9.13243310698301e-09	1.28937978145537e-07
DIPK1B	2.40223573223077	1.03658652035621	-1.36564921187456	6.30637572072221e-07	2.89394745574233e-06
PRRT1	2.46911527938462	0.864849781977124	-1.60426549740749	2.07626670535067e-09	7.51545493920319e-08
MRPL20-AS1	2.40200255623077	3.19783859634314	0.795836040112368	8.11975637338549e-07	3.55020880015162e-06
RNF5	4.63810822092308	5.52546261323529	0.887354392312217	4.26301456875536e-05	0.000101806826444291
CDK8	2.00889323346154	2.63117048618954	0.622277252728004	2.69252335131449e-06	9.58289658199338e-06
AP006621.3	2.15218370276923	1.82857848488562	-0.32360521788361	0.0129397691112107	0.018044238473909
RIC8B	1.92300285715385	1.47788843764379	-0.445114419510055	0.00101341602606955	0.00172754337224536
PLK3	3.13113555976923	2.95747196539542	-0.173663594373806	0.481035590193427	0.506570388269447
MPLKIP	1.22613367146154	2.32680817201634	1.1006745005548	1.155331815793e-08	1.48501839536627e-07
EN1	0.0356231522307692	0.824401981785294	0.788778829554525	0.00040511135815407	0.000750834178726263
PEMT	4.12994105915385	3.49010320561111	-0.639837853542735	0.000991534135767982	0.00169327675053244
WNK4	0.351705792230769	0.807775572800654	0.456069780569884	0.215392538857612	0.243467624646361
LNPEP	1.88036028661538	2.34330859367974	0.462948307064354	0.000244937457681868	0.00047906028936479
SNORA11F	0.0805104825384615	1.24539937162092	1.16488888908245	1.62784697321726e-08	1.82842298973703e-07
MRPL22	3.51214887430769	2.74355682842157	-0.768592045886124	0.000110152815251175	0.000236003261847933
SLC7A11	0.116394309538462	1.10135620226144	0.984961892722976	6.47020248004447e-08	4.8528150893961e-07
AL121601.1	0.492265685307692	0.792114779428105	0.299849094120412	0.0182220765382595	0.0247854495243463
EEF1A1P11	0.858423370384615	1.38129481434641	0.52287144396179	0.000859675703216695	0.00148562098544552
CDRT15P1	0.152436494230769	0.807900065127451	0.655463570896682	2.84175551090626e-07	1.52362465500393e-06
AC087481.3	1.82988259923077	1.79152792240196	-0.0383546768288086	0.554496187020385	0.576698882544607
GABRA3	0.12778719	0.71414552928366	0.58635833928366	0.013970560777512	0.019382399280105
DOCK10	1.62557716807692	1.02606817403268	-0.599508994044243	0.0023809141570795	0.00378591745883886
DHDDS	2.92005803007692	2.98650046970588	0.0664424396289593	0.357802293884423	0.387340773448757
AC006042.1	0.509669048076923	0.94357314919281	0.433904101115887	0.0363987657275038	0.0471271515043809
MGA	1.57192951538462	2.22595477234967	0.654025256965058	2.68495930092349e-07	1.4496275932501e-06
RMI2	0.942711920846154	4.3121767479183	3.36946482707215	1.26677517656709e-09	7.46422448508351e-08
UROD	4.76941296846154	4.40591802790523	-0.363494940556309	0.00147621962866521	0.00243854013862764
VPS45	3.45837726707692	3.33059831819608	-0.127778948880845	0.10764977882586	0.128491729615582
ARFGEF1	3.09100773776923	2.93023892079739	-0.160768816971845	0.164735872753754	0.19033640045572
USP18	1.05352783338462	2.70490842371242	1.6513805903278	3.59476999681725e-08	3.15623142515785e-07
AC093297.2	1.77999922461538	2.08893555861438	0.308936333998994	0.0323538231227528	0.0422452884212984
SOSTDC1	0.235676185615385	0.650613625246078	0.414937439630694	0.837758991485448	0.846427984914359
SKP1P1	0.665615070461538	1.10714280212745	0.441527731665913	9.07375999371677e-06	2.66765939329643e-05
KCNJ11	0.348539856384615	0.809975850454248	0.461435994069633	0.00538184729108484	0.00801736956745433
LINC02012	0.104491881307692	0.699473691343137	0.594981810035445	1.38571889206596e-07	8.59547261103477e-07
PLEKHM1P1	2.39942272238462	1.5055128857451	-0.893909836639517	0.000478544714481626	0.000871000797983403
TRAF3IP2	3.73202461192308	2.84066366696405	-0.891360944959025	7.21468305293346e-07	3.23385325839187e-06
POGK	2.506294476	3.54501800956209	1.03872353356209	4.46851651274109e-09	8.78972964396648e-08
PRKACB	2.39518341223077	2.17244125115359	-0.222742161077174	0.247691400503589	0.276619979380012
BCAP29	3.98551733315385	2.90715532736928	-1.07836200578457	3.19779085709582e-09	7.96159242633803e-08
CLCA4	1.04998645892308	2.40815567679935	1.35816921787627	0.0073199425600147	0.0106741609645743
DHX15	4.65902491684615	4.20564623763399	-0.453378679212167	0.000478542401129182	0.000871000797983403
SNX19	3.28882336123077	2.60941767001307	-0.679405691217697	0.000256967567803477	0.00050005364291935
ATAD3C	0.876725409692308	1.10081678354575	0.224091373853444	0.414975327683854	0.443545338220491
FRG1HP	2.55683506038462	1.94665397232353	-0.610181088061086	9.74324653802544e-06	2.83468556997534e-05
RPF1	3.65893387192308	4.59937280389869	0.940438931975616	2.73321263591555e-06	9.71292723144611e-06
RAD54L	0.410434363538462	2.93275307740523	2.52231871386677	1.36737485596077e-09	7.46422448508351e-08
CHORDC1	2.73233705430769	1.87284809038235	-0.859488963925339	0.000253908982678777	0.000494577394756679
ZNF180	1.26865265207692	1.83744367545098	0.568791023374057	2.14737460738542e-06	7.93181359896561e-06
ATP6V0E1	6.52695043669231	6.59357314446078	0.0666227077684765	0.471528665500796	0.497758310561604
OGN	4.50458582653846	0.360488324846405	-4.14409750169206	4.46780109739154e-09	8.78972964396648e-08
AC026470.1	3.295467892	3.4717465740817	0.1762786820817	0.180182338297554	0.206797573936182
TBX19	1.62312924584615	1.06519347398039	-0.557935771865762	6.52565104400915e-05	0.000148530277740486
JMY	1.99804263515385	2.01712363713399	0.0190810019801411	0.4649405673735	0.491601325330399
RPL3P4	5.31992091269231	4.67339542478105	-0.646525487911262	0.14013517961061	0.164017343937761
AL023803.1	0.153653364	0.793760097441176	0.640106733441177	5.74900566771613e-06	1.81495683409316e-05
SNORD63	0.178354766076923	0.801202604094771	0.622847838017848	7.9453800918015e-05	0.000176869551610931
DUS4L	1.30339306707692	1.29445987906209	-0.00893318801483156	0.702272424058358	0.717093898389584
TMEM86B	1.32868872492308	1.25402440838889	-0.074664316534188	0.228164721621186	0.256616188907944
RGS20	0.305819938	0.952357979928105	0.646538041928105	0.000260060674975641	0.000505040613649781
EIF3I	6.01677313146154	7.09738395306536	1.08061082160382	1.01519314109965e-07	6.77408416259495e-07
HMGB2	5.27195331169231	6.65461334107516	1.38266002938286	2.06422096403584e-07	1.18568085787988e-06
FAM185A	1.51711995369231	1.31633205230392	-0.200787901388386	0.0123922133638963	0.0173358697908863
LSM2	4.57686613015385	5.63353983726797	1.05667370711413	6.61329047938583e-07	3.00936410657555e-06
ABCA1	1.63674937269231	2.01467517135621	0.377925798663902	0.0979444330021268	0.11791460862573
MIR1249	0.129960851769231	0.61213367372549	0.482172821956259	2.83613667688572e-05	7.1478935249516e-05
AC087276.1	0.116935461692308	0.566708050071895	0.449772588379588	4.31953556240096e-06	1.42704917234804e-05
MYLK-AS1	0.631431411307692	0.93156455654902	0.300133145241327	0.00300269016372928	0.0046809315753932
NIF3L1	2.69310984046154	4.02325412541503	1.33014428495349	1.72931662893662e-08	1.9015443637588e-07
MCOLN2	0.470820317307692	0.975865124781046	0.505044807473353	0.000918373884950994	0.00157814039814648
MMUT	2.71255728369231	3.51351681089869	0.800959527206385	3.07342237934389e-05	7.6566680599761e-05
VTA1	2.82396990053846	3.12626983217647	0.302299931638009	0.00715380619351056	0.0104562158118914
MRPS25	3.79511293361538	3.14089392106209	-0.654219012553293	0.00107006820542514	0.00181477595746947
SIM2	0.503004194	1.18414703267647	0.681142838676471	0.00027605604619846	0.000532466547278905
ARHGAP23	3.73098811315385	3.9686123714085	0.23762425825465	0.0473198850778406	0.0601632175511171
ZCCHC17	3.45799084330769	4.54209267023529	1.0841018269276	4.17627187451682e-06	1.38511429551139e-05
CC2D2A	2.52782589846154	0.97946264546732	-1.54836325299422	9.81938431513346e-09	1.34762128247627e-07
GPR35	1.17238240438462	0.874651296316993	-0.297731108067622	0.00121822016978593	0.00204271803350821
MZT1	1.81868448638462	3.98903224072549	2.17034775434087	2.15612716710854e-09	7.51545493920319e-08
KATNB1	2.58671216130769	2.99202141238889	0.405309251081197	0.000384029813143065	0.000715690809688716
C17orf51	1.10316099692308	0.557592530071895	-0.545568466851181	1.00241373637105e-05	2.90646735343249e-05
CICP14	1.90397932023077	1.10906040302288	-0.794918917207893	1.66142457631484e-05	4.49855822467606e-05
S100A12	1.41478458192308	2.26571663386601	0.850932051942936	0.0847105770623741	0.103131838142122
DLX6	0.366758083769231	0.810195644320588	0.443437560551357	0.103298185379932	0.123830021129029
ZNF248	2.43624891469231	1.43561007059477	-1.00063884409754	4.35257182853126e-08	3.68586689720774e-07
CREM	3.67484068946154	2.16492319071895	-1.50991749874258	3.59476999681725e-08	3.15623142515785e-07
RASSF4	2.33197057246154	1.66374791934967	-0.668222653111865	0.0061966815575925	0.00914217815006776
ZDHHC6	3.54593436307692	3.66468143934314	0.118747076266214	0.163804563186499	0.18942253523312
AC139768.1	3.16131586046154	0.886082195316994	-2.27523366514454	1.24279247771786e-09	7.46422448508351e-08
CSPG4	2.79730230484615	1.79083472512745	-1.0064675797187	0.00345035137546425	0.00532096052269501
CALML5	1.18455280007692	4.9490301055	3.76447730542308	5.97689877285951e-06	1.87540368019497e-05
BIN3	2.96788424876923	2.03835798941503	-0.929526259354198	6.42699753767057e-06	1.99672974078533e-05
B3GNT4	0.247518728307692	0.673071255611111	0.425552527303419	2.8344083822128e-05	7.14466085973385e-05
LYZ	2.45835163769231	4.96295781869608	2.50460618100377	4.66357676238629e-06	1.51904256487531e-05
XYLT2	2.82768337876923	3.22103917910457	0.393355800335344	0.00230914522523256	0.00368046620893759
DDX21	3.34583008730769	4.48771316976144	1.14188308245375	8.69331598278006e-06	2.57122540184582e-05
SH3BGR	1.883739256	1.54805376370261	-0.335685492297386	0.146856449058112	0.171339571432039
VAC14	2.97344580638462	3.13724027212745	0.163794465742836	0.0525126513980439	0.0661944774420177
C21orf91	1.39753984815385	2.44972530613072	1.05218545797687	4.20727608680309e-06	1.39252214102551e-05
SAP30	2.70437191753846	3.49255426210458	0.788182344566113	8.01925578000317e-05	0.00017827031719558
ISG20L2	2.83550141146154	3.77417973490196	0.938678323440422	4.07314213231634e-09	8.38863682235221e-08
ZFYVE19	3.07766815307692	3.39484571845752	0.317177565380593	0.0213800902319577	0.0287194991053964
STOX1	0.593501989769231	1.14559790212418	0.552095912354952	0.00494068768233317	0.00741195211096942
NR2F1	4.65206854969231	1.60136017569935	-3.05070837399296	6.69929224025291e-09	1.08149530507987e-07
ZNF566	1.27771046623077	1.06992818492157	-0.207782281309201	0.0123922295367787	0.0173358697908863
LINC02195	0.0702227164615385	1.23182870381373	1.16160598735219	1.06160806457088e-07	7.00022111902556e-07
MORF4L2	6.89350217415385	6.59255881669608	-0.300943357457768	0.0296052917878509	0.0388705323308118
LINC01145	1.82199554138462	0.456564370699346	-1.36543117068527	1.6159359430608e-05	4.3856479847839e-05
NAA30	1.78108859138462	2.20033080318301	0.419242211798391	0.000225148305627845	0.000444212262643471
AL513477.2	0.628148679230769	1.04125947639869	0.413110797167924	0.00466501512769151	0.00702506850441995
PTGS2	0.856360018538462	1.9522951237451	1.09593510520664	0.00278530958678593	0.00437317618740931
ZZEF1	2.64515822607692	2.00448244272222	-0.640675783354701	1.48887192194366e-06	5.86718783434507e-06
CCDC90B	3.32420425730769	2.49021554019281	-0.833988717114882	2.81984364886632e-07	1.51237676574538e-06
SYNJ1	1.53956201153846	1.46444575010131	-0.0751162614371543	0.399338976225792	0.428187849893916
UBE2Z	4.34291065469231	4.80887982713725	0.465969172444948	6.24332119128952e-06	1.94941521550514e-05
CDK5RAP2	3.26002177253846	3.05780463984314	-0.202217132695325	0.111393680671477	0.132608876092073
CCDC167	2.99521362384615	4.97957154828431	1.98435792443816	6.11255771260936e-09	1.02880835164152e-07
ZNF132	1.08183266238462	0.728635986718954	-0.353196675665661	0.000938752364611075	0.0016100844789012
LINC00680	1.18908639923077	1.60378135734967	0.414694958118904	0.00453248367112747	0.00684201140884814
FOCAD	2.13269811507692	2.19807963871895	0.065381523642031	0.50132926501416	0.52592526656135
ICA1	2.53878954723077	2.00378394302288	-0.535005604207893	0.111393713731395	0.132608876092073
RPL10P16	3.13670959615385	2.43006887449346	-0.706640721660382	0.000760999543082646	0.00132869852666877
OSBPL5	4.29325428984615	1.98520815380719	-2.30804613603897	3.64345867403215e-09	8.03455220796932e-08
C11orf53	0.0885068828461539	1.35882827726471	1.27032139441855	0.000348102355602992	0.000655822733885074
FGFR4	0.988456665384615	1.26811283558497	0.279656170200352	0.443649870483145	0.471396344022293
RF00134	0.114103198230769	0.92860881679085	0.814505618560081	2.89437258473128e-07	1.54773971802457e-06
TRIM25	3.21727500215385	3.55879054639543	0.341515544241579	0.0551854279897671	0.0693046193133539
WDR36	1.79941621353846	2.64624539010131	0.846829176562846	6.10920505266128e-07	2.8250834927652e-06
MBOAT1	2.21326947976923	2.61894342484967	0.405673945080442	0.0836081128019978	0.101919431048142
CRB3	1.22344832338462	3.836939802	2.61349147861538	5.37847552084852e-07	2.56322172640566e-06
MCF2L-AS1	0.445223686923077	1.04865187486928	0.603428187946204	0.117662799230464	0.139538936849884
XPO4	1.39618097307692	1.91347342034641	0.517292447269482	6.90875580502192e-06	2.12360234364494e-05
TMEM30A	4.26073435623077	5.01034638879739	0.749612032566616	0.000266345616422197	0.000516021664345971
RPL7P1	3.07509566861538	1.59991291605229	-1.4751827525631	3.08433185626711e-07	1.6315551803648e-06
ZGRF1	0.871726876076923	1.21210420332026	0.340377327243338	0.00345033939055149	0.00532096052269501
CXorf38	2.07213749430769	2.49711610632353	0.424978612015837	0.000253908982678777	0.000494577394756679
AKR1B15	0.327570543230769	1.35730959765686	1.02973905442609	6.56515407392434e-05	0.000149365549172046
DDR1	4.02593434238462	5.63006273680065	1.60412839441604	4.31992172350893e-05	0.000103043882409473
SPI1	1.95680276084615	3.11666578272876	1.1598630218826	9.34569978604056e-05	0.000204089941616627
PGBD4	0.315328459923077	0.54543142069281	0.230102960769734	0.000106066978047392	0.000228033050752688
ZNF780A	1.442259148	1.30216672828105	-0.140092419718954	0.24270311970994	0.271385844051176
PPARA	1.45855827484615	1.67659510386601	0.218036829019859	0.0268494845591326	0.0355130117295921
SLC9A1	2.964009194	3.88596743249673	0.921958238496732	4.29762799566617e-07	2.13016715993518e-06
NBPF9	2.15103048830769	0.686457428633987	-1.46457305967371	1.55906781098315e-06	6.0934234704223e-06
ZNF778	0.828507393384615	0.821956271019608	-0.00655112236500754	0.83821581889583	0.846678424072268
SCPEP1	5.16959970723077	5.50834723419608	0.338747526965309	0.090987471299852	0.110161442391355
ZNF487	1.51200632176923	0.940861810431373	-0.571144511337858	4.94523628870826e-06	1.59539634622098e-05
AL136531.1	0.455643282769231	0.633801601767974	0.178158318998743	0.111048910527157	0.132247206988908
ETFRF1	2.837778806	2.45657938357516	-0.381199422424837	0.0014452629972368	0.00239054168694377
FBXO28	2.27330384530769	3.18324387692157	0.909940031613877	6.58194647533217e-08	4.91843164979736e-07
PDIA3	6.29828025007692	7.2329273422549	0.934647092177979	4.43749481670672e-07	2.19039519183957e-06
TTPAL	1.74672281969231	2.43021323024183	0.683490410549523	2.43362566366445e-07	1.34530372890166e-06
UPF2	2.62092307492308	3.18804982013725	0.567126745214178	7.14339184187754e-05	0.000160673775007911
SLPI	5.75230612884615	9.25582436260457	3.50351823375842	0.00264791243666676	0.00417727903187608
AC091849.1	0.386539760384615	0.556136809905229	0.169597049520613	0.008457685367282	0.0121894152972529
TOR4A	1.547957123	3.12245092669608	1.57449380369608	6.80969785907964e-06	2.09992828346051e-05
HAUS7	3.19954099469231	1.25967688299346	-1.93986411169884	0.000106737686444359	0.000229352303047882
MED1	2.26632420392308	2.72897698137255	0.462652777449472	0.000243470190686312	0.000476993212938927
BNIP3P11	0.321246704230769	0.960321391813725	0.639074687582956	4.94518651932044e-06	1.59539634622098e-05
CD164L2	0.950483617615385	1.08716636067974	0.136682743064354	0.117733318797328	0.13958039661796
RBM12	3.06819942976923	3.7322333547451	0.664033924975867	9.40271418091569e-06	2.75091404991149e-05
PDCD4	5.149022472	4.28504009353268	-0.863982378467321	0.000515577331386197	0.000932226393028501
IGKJ5	0.14341295	1.5768628391732	1.4334498891732	4.03703104558195e-05	9.70804142237274e-05
RBM43	1.44108486507692	1.29139908841176	-0.149685776665158	0.886472007896758	0.892584848356256
TTLL1	1.80284827138462	2.00896600911111	0.206117737726496	0.137270036714178	0.16088465778807
CHD1	3.23733697469231	2.32080506513072	-0.916531909561589	3.31939685166901e-06	1.14397449458743e-05
WDR90	3.50007600130769	2.54282825017647	-0.957247751131221	0.00119228066163138	0.00200399097414927
AL591846.1	2.07318301115385	0.778343197859477	-1.29483981329437	0.124364111100773	0.146899914138347
SDAD1	2.93781994884615	3.07385422857843	0.136034279732278	0.2611248237954	0.29040147825414
SBNO2	3.92679993430769	4.53351458366667	0.606714649358974	0.00448903833969195	0.00678404966563449
FCGRT	6.26361420669231	4.28504903861765	-1.97856516807466	5.04216622567521e-08	4.08416414208254e-07
HAUS5	2.70557801323077	3.32141591098039	0.615837897749623	1.56071429853871e-05	4.25292160406912e-05
FTH1P7	1.45245820169231	1.79534803530065	0.342889833608346	0.0630161433128071	0.0784399385710712
ZNF622	3.26839583846154	4.41880412889216	1.15040829043062	6.95871865310216e-06	2.13773525264367e-05
MYSM1	2.56988848123077	2.08289397989542	-0.486994501335344	0.000928510819121833	0.0015943765034243
ANXA3	1.94388691707692	3.58192210116667	1.63803518408974	1.20468208154833e-05	3.40582519357506e-05
AC084337.1	0.948464135307692	0.686654325379085	-0.261809809928607	0.00419555774833467	0.00637018926002114
SPDYE3	0.815589099615385	1.26316832004575	0.447579220430367	1.47745996862672e-06	5.8364589945195e-06
HS3ST3A1	1.24061679092308	1.04904026077124	-0.191576530151835	0.183193918286392	0.210076236301921
AC009005.1	0.495082939230769	1.67000285887908	1.17491991964832	2.77455038029706e-06	9.82094405675583e-06
SZRD1	4.64191269053846	5.10936916786928	0.46745647733082	0.000548970929912011	0.000985919237223103
MYL12BP1	0.271522481	0.57294719045098	0.30142470945098	6.1153990176457e-05	0.000140144626472847
GPSM2	1.79193391861538	2.7531975682549	0.961263649639517	0.000152330740964949	0.000314321770810128
ADGRA3	2.59801258807692	1.95967748548693	-0.638335102589995	0.000672929458911311	0.00118875920901977
IGF1R	2.44818633015385	2.90658717615359	0.458400845999749	0.0280338211576541	0.0369648692908605
SAYSD1	2.37919389284615	2.89085436252941	0.511660469683258	0.00125810482669867	0.00210350789126249
AC015813.6	1.16864094084615	1.22464016321569	0.0559992223695325	0.781116965922916	0.792162669483082
F2RL2	0.566437825307692	0.696544749663399	0.130106924355706	0.140135216250584	0.164017343937761
SLA	1.479605839	1.48663320905556	0.00702737005555565	0.8622796855948	0.869684477447489
PIH1D1	4.77179340730769	4.71546200309477	-0.056331404212921	0.70911580875611	0.723489384069757
RPL38	8.18172014246154	6.46320268599346	-1.71851745646807	1.22200620387658e-07	7.82296961677179e-07
PTPN12	4.38393943084615	4.13923423151961	-0.244705199326546	0.0476635755015552	0.0605859330036238
ADIPOR2	3.477212874	4.21742133533333	0.740208461333333	1.07603165868162e-05	3.08789871168689e-05
RHEB	5.12121246769231	4.55209533864706	-0.569117129045249	0.000249383900390803	0.000487048350106535
RASD2	1.02790499861538	0.825531054522876	-0.202373944092509	0.0404193921037733	0.0519440062743825
ZNF318	2.36540743176923	2.13067489748366	-0.234732534285571	0.0960899428339861	0.115897141944727
RPS4XP22	0.641767617923077	1.49782400365359	0.856056385730518	0.000341589675055844	0.000644460787575782
PINK1-AS	0.880824980461538	1.10554061369281	0.224715633231272	0.00699095840959145	0.0102329805124983
PRRT2	3.51309412869231	0.567272842839869	-2.94582128585244	1.8535135375765e-09	7.46422448508351e-08
TONSL	0.777220096769231	2.98571339144771	2.20849329467848	1.10782102242075e-09	7.46422448508351e-08
ZNF664	3.87301788684615	4.34560423915686	0.472586352310709	0.00317181530016217	0.00492232692311647
LINC00921	0.951248458384615	0.668345161552288	-0.282903296832328	0.000335620649244218	0.000634742063354759
IL10RA	1.42906120623077	1.73212536383333	0.303064157602564	0.229352179413907	0.257790625624843
TYK2	4.88184098030769	3.95108097399673	-0.93076000631096	0.00103573635796527	0.00176262799457172
ADCY10P1	1.24144988407692	0.701477693562092	-0.539972190514831	2.50872755350063e-05	6.4430053791061e-05
FAHD2B	3.04718518438462	1.53869506236928	-1.50849012201533	3.92187317292761e-08	3.39925594348726e-07
TIPIN	1.37424098961538	2.54116108204902	1.16692009243364	7.07701167914535e-09	1.11365788839176e-07
PSMB5	5.12288712507692	6.20720252893464	1.08431540385772	3.83875853291989e-07	1.94205720454244e-06
BDH1	1.94964249461538	2.58981471282026	0.640172218204877	0.0189121578252734	0.0256316256366364
ARNT	3.92760323123077	3.28300236020915	-0.644600871021619	3.76592559489928e-06	1.27163016365889e-05
TYW3	2.66211564961538	2.474725864	-0.187389785615385	0.195617352031264	0.223028140835173
LRIG1	3.98550885723077	2.78258312170588	-1.20292573552489	0.000189987719314735	0.0003816236156467
NOTCH2	3.30298533084615	3.12894079476797	-0.17404453607818	0.156946380030501	0.182024153759922
CLBA1	1.86452141261538	1.70647434458824	-0.158047068027149	0.157396710660528	0.182494206189411
IGHV3-21	1.61641899369231	3.65162073381046	2.03520174011815	0.00187914493941294	0.0030435905657677
RECQL	2.40721030792308	2.79824620672549	0.391035898802413	0.0140994734306806	0.0195369979793512
FN3KRP	3.71518950953846	4.58515450082353	0.869964991285068	2.46016091705694e-06	8.89264696272081e-06
GCFC2	2.94100551592308	2.23851586807516	-0.702489647847913	2.09909870332083e-06	7.78005757681775e-06
AC138904.1	0.0492883766923077	0.575095612418301	0.525807235725993	8.35653746277224e-08	5.86895075537983e-07
TRAV8-3	0.124626978076923	0.527323804993464	0.402696826916541	0.000311728000785479	0.000593990998910304
FXYD6	5.06080658415385	1.27139675155229	-3.78940983260156	5.27648726732097e-09	9.53417865317724e-08
MRPL10	4.00232409169231	4.05250093577778	0.0501768440854704	0.430967526499681	0.458763205843001
PAQR3	1.73333757892308	1.0789280342451	-0.654409544677979	2.18871338126766e-05	5.71346669618445e-05
DPYSL3	4.96846343792308	2.84482046140523	-2.12364297651785	1.06091532247308e-05	3.05152579062591e-05
CXCL8	0.859589322153846	3.92020041606209	3.06061109390825	2.20508228368067e-07	1.24400448784648e-06
NCAPH2	3.99150547323077	4.89643962792484	0.904934154694067	1.19956826343423e-06	4.89743642062339e-06
RPS2P5	5.82360450830769	5.31994061781046	-0.503663890497235	0.0273821392200736	0.0361706123996756
ANTXR2	4.62062720330769	1.52931729635294	-3.09130990695475	4.38663119875236e-09	8.74523382881818e-08
APBA2	0.729928127076923	0.703020856660131	-0.0269072704167924	0.370788356487524	0.400275635979564
AC008608.2	1.15938025853846	0.982637960261438	-0.176742298277024	0.0471489147711847	0.0599505460587873
MICOS10	5.13214605146154	2.95698816793791	-2.17515788352363	1.11417438416072e-07	7.26117346943183e-07
SERPINI1	1.64718468715385	1.46181638021569	-0.18536830693816	0.14346558727397	0.167709400517546
CDKN2A-DT	0.00224303153846154	0.77069583025817	0.768452798719708	3.83008078950239e-09	8.22224495844434e-08
UBE2J1	3.27754275246154	4.07790045227124	0.800357699809703	0.000898404007477027	0.00154661499516262
EOMES	0.201343464461538	0.582936490558497	0.381593026096958	0.00288490466054144	0.00451163013682513
DOCK9-DT	1.41812768776923	1.60956019643137	0.191432508662142	0.300093896794951	0.329802134476035
TNFAIP8L3	3.10435087661538	1.4585198946634	-1.64583098195199	2.34354646226011e-05	6.06777428912902e-05
SPDEF	1.06953847792308	2.25332910598039	1.18379062805732	0.0102192602438258	0.0145127284703346
KIAA1324	1.11678331715385	1.62909475236928	0.512311435215435	0.0693561399636363	0.0857324829568805
SPATA24	1.21762020738462	1.80815744606209	0.590537238677476	5.63969673586487e-06	1.78428167609859e-05
RPL23AP82	2.41352166538462	1.42370536626797	-0.989816299116641	1.19956554656754e-06	4.89743642062339e-06
REM2	0.450273436461538	0.550313894722222	0.100040458260684	0.212000277214906	0.239951199557435
MZT2B	6.29806963923077	5.49435921206536	-0.80371042716541	2.91199185109713e-05	7.31645419063996e-05
MCL1	5.67159958669231	6.79724091751961	1.1256413308273	2.3159145319564e-06	8.45863143000626e-06
ULK1	4.21846682238461	3.51558400247386	-0.702882819910759	2.47483754101143e-05	6.36906553929652e-05
EXTL2	2.29110614738462	1.83426233023856	-0.456843817146053	0.00339962289081023	0.00525122346461948
PBX1	4.99811601138462	2.28025132079412	-2.7178646905905	3.02349177900497e-09	7.82823558372405e-08
LAMTOR4	5.81735325792308	5.23378549245098	-0.583567765472097	6.48345528877304e-05	0.00014769338484952
FYTTD1	3.05338822353846	3.79286772079412	0.739479497255656	2.18870572356808e-05	5.71346669618445e-05
A2ML1	1.33121109638462	2.90508548353595	1.57387438715133	0.0106808790803294	0.0151179946908546
PNMA6A	1.05162680069231	0.809196942401961	-0.242429858290347	0.0345223318547574	0.0448387549970141
AC027575.2	0.662894062	0.74537847046732	0.0824844084673203	0.522067770300099	0.545984968664521
HOXB-AS3	1.07823508438462	1.0663699944281	-0.0118650899565107	0.446393504687287	0.473939978818438
INSIG1	3.25318252246154	4.00171487612092	0.748532353659376	0.00773323175121901	0.0112251674927241
EP400	3.03236044146154	2.12206544856863	-0.910294992892911	2.15893283141013e-05	5.65212240745512e-05
AP001207.3	0.196958123076923	1.09417919676144	0.897221073684515	3.73187423157143e-06	1.26278123407305e-05
ADAMTSL4	4.00914786230769	1.77112470618954	-2.23802315611815	5.12681261924865e-07	2.46721438677683e-06
C19orf73	0.426078783076923	1.40980358937255	0.983724806295626	1.38298803591407e-08	1.64941418494064e-07
SORBS2	3.09180875923077	0.873040272117647	-2.21876848711312	1.66459136556505e-07	9.94826580128257e-07
DENND1A	2.26368415123077	2.0895551535817	-0.17412899764907	0.0945660689825714	0.114161204230171
GBP5	0.658923778538462	2.43808842131373	1.77916464277526	3.87909211288849e-06	1.30143500239488e-05
TRMT44	2.31590571015385	1.39569702312418	-0.920208687029663	3.42785002172218e-07	1.77616985780285e-06
RARRES1	3.49003463069231	3.55703041672222	0.0669957860299144	0.908336591291952	0.91363531535683
PTGR2	1.48783105907692	1.2485516839183	-0.239279375158622	0.0201954992770094	0.0272524686058558
PSKH1	2.76840832569231	3.12472767283007	0.356319347137758	0.0174086517046085	0.0237507935040652
ANAPC1	1.91125943576923	1.2151488727549	-0.696110563014329	0.000136254355880357	0.000284296718058808
AL031670.1	0.827349579461538	0.700117556852941	-0.127232022608597	0.194029349528448	0.221435551130621
TNPO3	2.84820324307692	4.04173968189216	1.19353643881523	2.12136695040156e-08	2.17346034750317e-07
PIGO	2.49270946930769	2.71797296116013	0.225263491852438	0.032727860844406	0.0427027394634195
NDUFA3	5.29645938446154	4.38877793460458	-0.907681449856963	0.000129634205263727	0.000272484280777377
NCF1B	0.298021025384615	0.529396025058824	0.231374999674208	0.0314953537643671	0.0411973766292359
NR6A1	0.352304810076923	1.02574413805882	0.6734393279819	5.08592854664261e-08	4.10319544597288e-07
CPT2	1.871980381	3.08678561037908	1.21480522937908	1.7448149749634e-08	1.91211748093165e-07
PI4K2A	2.71993141569231	3.52026390120915	0.800332485516843	2.37569951585756e-05	6.13836106782285e-05
NREP	2.92561192769231	2.52937024143791	-0.396241686254399	0.112780313188431	0.134092165064648
MAFK	3.96611379176923	3.11862361084314	-0.847490180926093	8.54875822238209e-05	0.00018854030925074
C14orf93	2.2131422	2.04723790694444	-0.165904293055556	0.0461332677464774	0.0587191483638914
PLCD4	0.886702736538462	0.663378029892157	-0.223324706646305	0.00199971368682577	0.0032211709175066
KIF1B	2.33613179453846	2.19596680425817	-0.140164990280292	0.328125572122347	0.357842917950336
RNASET2	4.09715775923077	2.8707257312451	-1.22643202798567	0.000333650923718617	0.000631165723757117
RPS24	9.90929314984615	7.67829146649673	-2.23100168334942	7.16734103847606e-08	5.20854705049662e-07
SIPA1	3.69234426884615	3.51417222799673	-0.178172040849422	0.185223361136091	0.212222832413591
MFN2	3.97333550053846	5.24513643209477	1.27180093155631	5.46483916826982e-07	2.59529179127651e-06
RIPPLY3	0.114901190769231	1.51701013505556	1.40210894428632	3.65800298558111e-08	3.20134516146321e-07
RBMS2	2.87022002138462	2.56907292512418	-0.301147096260433	0.062582149745277	0.0779297665512235
GCK	0.917001523307692	0.621291366457516	-0.295710156850176	0.0114579027299503	0.0161420264287704
RPL9	8.50272802661538	6.73310456285294	-1.76962346376244	2.52988709278032e-09	7.62806337537235e-08
GPR171	0.744331828769231	1.1099607051732	0.365628876403972	0.128173922743308	0.151031921697992
ABHD5	1.87185273707692	2.90758808327451	1.03573534619759	1.7319601291071e-05	4.66539139789973e-05
KRT24	0.601261527923077	1.22154424703529	0.620282719112217	0.552202547198711	0.574718993449991
GCNT2	0.720239659076923	1.20798883191503	0.48774917283811	0.0693560627383774	0.0857324829568805
AKAP17A	4.22012193938462	4.0429619247549	-0.177160014629713	0.275053694342346	0.304575557489612
LIMD2	2.25648202261538	2.91297931834314	0.656497295727752	0.000542761720290907	0.000976155490497211
SNRNP35	3.30579242976923	2.58239608075163	-0.723396349017597	3.08093479216169e-06	1.07413023595419e-05
DCAF7	3.04049772084615	4.17395282131373	1.13345510046757	7.5457826954151e-08	5.41892261689957e-07
AC245140.2	0.749437254153846	0.898044304833333	0.148607050679487	0.158300346992553	0.183463229933479
RHOC	6.40122269346154	5.68460041678105	-0.716622276680493	1.4254745966367e-05	3.93071194364523e-05
CDON	1.826226411	0.726198408784314	-1.10002800221569	7.4249149204834e-06	2.2523580036234e-05
SLC25A39	4.88789060015385	5.7627060339902	0.87481543383635	1.04145607825043e-07	6.90435645163854e-07
SERP1	4.73239520738462	5.40352345909804	0.671128251713424	9.33598246860997e-06	2.733889188823e-05
CDS2	2.61224836	2.46760421111111	-0.144644148888889	0.29866395450372	0.328364370232766
LRRC32	4.82709389023077	1.80220697503595	-3.02488691519482	3.38189195037765e-09	8.0007711724968e-08
DCP2	2.07107661646154	2.26650930869281	0.195432692231272	0.0310135641042902	0.0406033000130643
SNORD93	0.0507117569230769	0.545215186803922	0.494503429880845	0.000190955835425985	0.00038350435071954
EHD4	2.82444509415385	3.49691306346732	0.672467969313474	0.00369623185347138	0.00566779834660645
LINC01615	0.451631389538462	0.883091227310458	0.431459837771996	0.248949309299755	0.277910151812351
ZNF227	1.90969807538462	1.68203784042484	-0.227660234959779	0.00699094270846701	0.0102329805124983
EIF3H	6.44620418715385	5.07703480605556	-1.36916938109829	5.50863348694991e-07	2.6152293953276e-06
ZMYND10	0.958012023153846	0.84638197103268	-0.111630052121166	0.159207906036004	0.184449016514049
CENPE	0.198062847230769	2.13246634051307	1.9344034932823	1.06607927071395e-09	7.46422448508351e-08
EIF2AK2	2.18856039361538	3.39661253566993	1.20805214205455	9.25277415268024e-08	6.32520442571921e-07
AC124016.1	1.02090158730769	0.659737637673203	-0.36116394963449	0.000209391439804538	0.000416061843367899
PRICKLE3	2.07888108430769	2.90691453746405	0.82803345315636	4.06982869826235e-05	9.76808703062932e-05
ENDOV	2.75423771938462	1.49675164494771	-1.2574860744369	1.3342126746042e-08	1.61502995176062e-07
KRT6A	3.05037071861538	8.3731414748268	5.32277075621141	0.00028590625549273	0.000549662557355952
INTS4	2.94788392484615	2.34648860368627	-0.601395321159879	0.000375165386573872	0.00070126986618775
TXNP4	0.136270813076923	0.693291361143791	0.557020548066868	3.46267092482026e-06	1.18778773226427e-05
MINDY1	3.16799011553846	2.59522129316667	-0.572768822371795	0.000614937145047818	0.00109526387328956
XDH	0.239904772230769	1.66492682679412	1.42502205456335	3.68697496897878e-07	1.88453138748685e-06
INKA1	1.90087261730769	2.90420418014052	1.00333156283283	0.00820432006219257	0.0118484914521979
ZDHHC20	2.91931903115385	4.17148157216993	1.25216254101609	4.99885393506237e-08	4.05519529546209e-07
CAPN2	5.59617254930769	5.37945275515033	-0.216719794157365	0.25917534241973	0.288352432112628
ANKRD42	1.69559109523077	1.15684404914052	-0.538747046090246	2.24944371483329e-05	5.85404363038182e-05
GPR68	0.815167077153846	2.56187465921242	1.74670758205857	2.81647576387025e-06	9.94757881473284e-06
C9orf78	4.09877321784615	4.01222492659477	-0.0865482912513826	0.263084199421054	0.292339973218863
AC012306.2	1.88723773976923	1.32903675826471	-0.558200981504525	1.94761158053293e-05	5.1740515484802e-05
ABCC1	2.55606172184615	3.76420864964706	1.20814692780091	6.04120709099955e-08	4.59705422970659e-07
PRX	1.60885608269231	0.856982331176471	-0.751873751515837	4.01613211218686e-05	9.66066728640373e-05
IL18BP	2.33432879146154	2.05458419443464	-0.279744597026898	0.164735833727531	0.19033640045572
STAT1	3.60486830253846	5.87690864022549	2.27204033768703	3.41128733069527e-08	3.03799940425991e-07
GANC	2.28169800876923	1.47280565686601	-0.808892351903218	6.61071033086956e-05	0.000150233771979747
COQ8B	3.61420270469231	3.02577160088562	-0.588431103806687	7.09749117197921e-05	0.00015990714663711
ZC3H18	3.25330829461538	3.04480565195752	-0.208502642657868	0.0261184630251897	0.0345970225973729
ZNF500	2.32970239923077	1.68675388589869	-0.642948513332077	8.85195385535883e-07	3.81580137534192e-06
TSC2	4.56872282784615	3.2152777979085	-1.35344502993766	3.42202980603439e-05	8.40623700345895e-05
STRIP1	3.19955391346154	2.60595361522222	-0.593600298239316	4.16142804651589e-07	2.07663447710543e-06
METTL22	3.068695065	1.46853880717647	-1.60015625782353	1.53987519009403e-08	1.76759554356587e-07
ZNF598	3.62244713715385	3.79427673483987	0.171829597686023	0.171366252538357	0.197532709518404
HSPA1L	0.819171749846154	0.89127489920915	0.0721031493629966	0.0707806012610722	0.0873535120385214
AL139123.1	0.530543152615385	0.594829632800654	0.0642864801852689	0.639624705425358	0.657890514661311
RILP	1.89010839046154	1.99233531368954	0.102226923228004	0.550389307148707	0.572868603279363
ZNF532	3.80126138853846	2.75275872132353	-1.04850266721493	3.34419298423796e-06	1.1520253508374e-05
CDH11	3.345814261	1.2812835940915	-2.0645306669085	6.0412747395761e-08	4.59705422970659e-07
STRA6	2.59331426884615	1.74197125881373	-0.851343010032428	0.0793129293657942	0.0970851113330407
AC019080.5	0.372920992692308	0.684302641035948	0.31138164834364	0.000636116332754226	0.00112926587331776
ECE2	0.652918130307692	2.03584789613072	1.38292976582303	9.46991494752127e-09	1.31750921746967e-07
HCFC2	2.26454282284615	1.45844891811765	-0.806093904728507	2.01151719829662e-08	2.08993984507026e-07
DGUOK-AS1	0.792551345538462	2.32095812865686	1.5284067831184	1.66459136556505e-07	9.94826580128257e-07
ZNF700	2.23935450630769	2.40320166135948	0.163847155051785	0.1477135728627	0.172190938036823
CMTM3	4.23403827261538	3.03489591863072	-1.19914235398467	8.81846609750682e-06	2.60203844046968e-05
ACAD8	3.015606452	1.94516917743464	-1.07043727456536	4.99885393506237e-08	4.05519529546209e-07
AC074117.1	1.32890354938462	1.46678671566667	0.137883166282051	0.353007579591063	0.382763466168354
ZNF528	2.10079329746154	0.566204531594771	-1.53458876586677	2.62226174718383e-08	2.51193079770878e-07
AC022034.1	0.634473634	0.914980636820261	0.280507002820261	0.490642693445364	0.515749570131686
NEK2	0.278477749076923	3.75163556597059	3.47315781689367	1.02586522521788e-09	7.46422448508351e-08
NOMO3	2.19414154	0.466410694784314	-1.72773084521569	7.21418267273698e-06	2.19789337967971e-05
PCBP1	6.61541775576923	6.82641356956209	0.21099581379286	0.0175533499954361	0.0239291751192489
CTHRC1	2.02374208346154	3.71684767189542	1.69310558843389	1.68463159182143e-05	4.55226889633907e-05
TMEM260	2.21667337176923	1.92268108748366	-0.29399228428557	0.0340014072075933	0.0442043483878942
TAF3	1.65738508476923	2.10928756213726	0.451902477368024	0.000314541047531516	0.000598652775038088
FOXD1	0.422630661461538	2.07695780857843	1.65432714711689	2.08324116284581e-06	7.7248499370347e-06
AP005233.2	0.271862275076923	1.21227597648366	0.940413701406737	0.00420682716432484	0.00638668552635603
ALDH3A1	1.38901369346154	3.25405972030719	1.86504602684565	0.00071171686410502	0.00125073404319583
MANBA	2.32823301015385	2.31322042063072	-0.0150125895231272	0.458401399914714	0.48573286413557
CRIP1	4.43747672223077	1.60956778228105	-2.82790893994972	8.6933824955379e-06	2.57122540184582e-05
AC009054.2	0.490474520846154	0.850025269588235	0.359550748742081	0.00564201537343067	0.00837494280523258
CASP4	3.40236472338462	3.10725007853268	-0.295114644851936	0.332702029082568	0.362370681289096
LRRC41	4.30993707138462	3.40477882605882	-0.905158245325792	2.71616510930208e-08	2.57301296869106e-07
FZD6	2.13961737307692	4.47818877706209	2.33857140398517	1.17635937448752e-08	1.50132178134121e-07
SYCE1L	1.77920520284615	1.70273089301307	-0.076474309833082	0.594241175210063	0.614643399660952
AC004596.1	0.0663600801538462	0.572785109898693	0.506425029744847	6.05353258163868e-09	1.02472145293067e-07
ERICH6-AS1	0.953707683230769	1.22524894336928	0.271541260138512	0.177207026292158	0.203656819898026
POLR1D	5.11502680492308	4.17255517734314	-0.942471627579939	2.95159913907146e-05	7.39753262721752e-05
ATF6B	5.02174415507692	5.31122755244118	0.289483397364253	0.0131080730849462	0.0182694684461955
AC040162.3	0.664896214461538	0.493341571137255	-0.171554643324284	0.0116601485733604	0.0164009210554747
RAN	6.10097327346154	6.29229984608823	0.191326572626696	0.156945153453014	0.182024153759922
HDGFP1	0	0.924799364843137	0.924799364843137	3.1977861081646e-06	1.1094540187957e-05
BCL7B	3.84873108976923	4.07453632330065	0.225805233531423	0.0173362773787676	0.0236640746198727
PHGDH	3.89673648	4.40091824705556	0.504181767055556	0.0340014567714633	0.0442043483878942
CELSR3	0.460952003384615	1.68416389829085	1.22321189490623	4.50614625689125e-08	3.7744828650863e-07
AC142472.1	0.873787518384615	0.836362734986928	-0.0374247833976872	0.698859827289283	0.713834136671584
TENT5B	2.90351864646154	3.61089029091503	0.707371644453494	0.0793129293657942	0.0970851113330407
MINCR	2.13253668738462	1.74579440985294	-0.386742277531674	0.0045762869597297	0.00690233194149441
CCDC91	2.51544966930769	1.99239353708824	-0.523056132219457	2.07192091204252e-05	5.45956954744838e-05
DNM3OS	1.27072080607692	0.509262525575163	-0.76145828050176	1.52849245123279e-05	4.17911701241246e-05
PRMT1	5.766640408	4.98527042132026	-0.781369986679739	6.33446008608794e-06	1.97406950244841e-05
EFHC1	2.44261493923077	1.52149567173529	-0.921119267495475	6.06492535782459e-06	1.89989378624175e-05
PTS	3.34585823723077	2.78908673745098	-0.556771499779789	0.001445268878971	0.00239054168694377
ABCF2	3.22911899138462	3.96618053168301	0.737061540298391	1.76826226838151e-05	4.75132540549196e-05
FNBP4	4.87099279192308	3.22550469710458	-1.6454880948185	2.35132780244734e-06	8.56036158033101e-06
IQANK1	1.10604146269231	3.92461254455556	2.81857108186325	1.78923322430455e-06	6.804321757318e-06
USP30-AS1	0.232108953615385	1.56789307493464	1.33578412131926	7.04795163467362e-08	5.1619588790697e-07
RPL37AP1	0.519077934923077	0.908933997872549	0.389856062949472	0.0102167200823718	0.0145127284703346
AC110079.1	1.41698523192308	0.73178371022549	-0.685201521697587	1.0459861742198e-05	3.01448637967726e-05
RAC2	2.16905348992308	4.1894127752451	2.02035928532202	1.09553984717992e-07	7.15713201912315e-07
TNFAIP3	2.65539760492308	3.58054391911765	0.92514631419457	0.00116685595846858	0.00196410856525691
SRFBP1	1.32644054792308	2.20808019624837	0.881639648325289	8.07779553663345e-08	5.712334578885e-07
CFL2	4.37041199023077	1.8618914273268	-2.50852056290397	4.46861872324061e-09	8.78972964396648e-08
SHISA4	3.42046081684615	1.87917931185294	-1.54128150499321	9.35068249913041e-07	3.99778981623348e-06
ZFHX3	1.33568650238462	1.25552563386601	-0.0801608685186024	0.375732492220817	0.404992595872883
ZNF862	2.08105125246154	1.27178038157516	-0.809270870886375	4.58298862832203e-07	2.24821669757395e-06
PBK	0.383585211461538	3.66582734359477	3.28224213213323	1.04580963124129e-09	7.46422448508351e-08
DACT1	2.00001751738462	0.817222017519608	-1.18279549986501	1.22176564273472e-05	3.44688904046029e-05
ECE1	5.01568371738462	4.86499182227778	-0.150691895106838	0.212000277214906	0.239951199557435
CIZ1	5.25670999630769	4.6849814534183	-0.571728542889391	0.000112956458668665	0.000241153282067647
MAIP1	2.20604024392308	3.48501757321242	1.27897732928934	1.18173207851507e-07	7.61571114456153e-07
IGKV1-12	0.452266265230769	1.00808499133333	0.555818726102564	0.0245294155864174	0.0326253707389343
NSMCE1	4.25690448884615	3.9515961008366	-0.305308388009552	0.00291392470908004	0.00455310087995123
NUTM2A-AS1	2.64568050876923	1.19306139827124	-1.45261911049799	3.28711074440531e-05	8.11293889150598e-05
SLC30A7	1.62926079184615	2.4639060008366	0.834645208990447	2.69240372875205e-08	2.56094364058763e-07
SLC36A1	1.19917711869231	1.84236435893791	0.643187240245601	4.4625104555757e-06	1.46324842128203e-05
IFNWP19	0.260898003384615	1.30945903346078	1.04856103007617	1.18532897720011e-05	3.36459055384578e-05
PRPF19	4.89928003253846	6.0378752182549	1.13859518571644	5.40182431495885e-08	4.29008663768841e-07
PXDN	2.92635654076923	2.60502196263726	-0.321334578131976	0.187269014031812	0.21441481911752
FMO5	0.905060835461538	0.549950302261438	-0.355110533200101	0.000282707889067963	0.000544260537595147
BTN2A3P	1.10170914784615	0.961488338362745	-0.140220809483409	0.113478662792822	0.134902608665546
MARVELD3	0.537675202076923	2.24997300277124	1.71229780069432	3.08052749523852e-09	7.87529276617822e-08
C2orf76	2.49082638238462	2.42528316480392	-0.0655432175806938	0.427383453892952	0.455366225394226
FOXL1	0.445699117076923	1.26780317883333	0.82210406175641	0.00475531357575523	0.0071504254630134
SCYL2	2.609757186	3.2433193267451	0.633562140745098	3.05798860065267e-06	1.06795688945009e-05
TUBA1C	4.38020585515385	5.5998282123268	1.21962235717295	0.000393082840845331	0.000730554507564632
CD96	0.641504430230769	1.25165413910131	0.610149708870538	0.00176528502771188	0.00287556021186787
OARD1	2.91387500769231	2.39674379651634	-0.517131211175968	8.33307525830126e-05	0.000184462586915143
LY86	0.786719251307692	1.71090512069281	0.924185869385118	0.000152331813487918	0.000314321770810128
LCAT	3.84349200892308	2.38496043872549	-1.45853157019759	9.20551766389461e-07	3.94509188966103e-06
LARP4B	2.94778817415385	2.98328807819935	0.0354999040455004	0.524065421020262	0.547756243844629
CHRNA5	0.425313995384615	1.19438950666667	0.769075511282051	1.63241786135808e-06	6.31919335679737e-06
SPNS1	2.90504763784615	0.800386167173203	-2.10466147067295	0.000225147702298482	0.000444212262643471
HLA-DRB6	1.41468312784615	4.16273743437908	2.74805430653293	3.54904310650297e-06	1.21279550221801e-05
FUT7	0.0986211502307692	0.521055108160131	0.422433957929361	3.27035298794765e-06	1.12898811108058e-05
TSSK6	0.537188658384615	1.05204372026797	0.514855061883358	8.51166274205217e-07	3.6877131948896e-06
NRN1	2.83983142207692	1.42712398862745	-1.41270743344947	5.95870733621705e-05	0.000137029978015616
URM1	4.00383975307692	3.9331425849183	-0.0706971681586221	0.458401067639435	0.48573286413557
AKR1C1	2.35990949061538	1.55121396393464	-0.808695526680744	0.00423640034151281	0.00642797546934427
MMP11	2.52485649146154	4.17232000669935	1.64746351523781	0.000695961016856863	0.0012258352707255
AL445222.1	1.08121004592308	0.806618467849673	-0.274591578073404	0.220553868209504	0.24895446033426
RF00100	0.467184063615385	0.519360488656863	0.0521764250414782	0.776406933780458	0.78758321196332
NFASC	2.05862585384615	0.611025658996732	-1.44760019484942	7.29284451754059e-08	5.27692311432822e-07
APEX2	2.25824643	4.33209922954902	2.07385279954902	1.08675093620305e-09	7.46422448508351e-08
TMEM214	4.87284371484615	4.52890785047059	-0.343935864375565	0.00718674189428446	0.0104977913278382
RPS19P1	0.197300889307692	0.531775294183007	0.334474404875314	0.000190971348387056	0.00038350435071954
ZBTB33	1.446185334	3.09977743397059	1.65359209997059	2.2389921977067e-09	7.5537937936683e-08
POMT1	3.384530815	2.49429312429412	-0.890237690705883	3.90149945227709e-07	1.96935928760537e-06
MAP3K3	3.49253487530769	2.47246580201634	-1.02006907329135	2.08412897189764e-08	2.14614806491198e-07
TIMM50	3.84412219107692	3.51969297951634	-0.324429211560584	0.0213801142627038	0.0287194991053964
AC091982.3	1.20934051961538	1.3883908685	0.179050348884615	0.0688864729671789	0.0851909965403347
NPNT	3.48831539315385	3.67794177456209	0.189626381408246	0.284616591797952	0.314306011243141
TMEM164	1.90036404276923	3.15026461846078	1.24990057569155	5.78502056975939e-09	9.95367445803187e-08
TP53INP1	2.30475581538462	2.76669949043464	0.461943675050025	0.0172642495241955	0.0235696701011459
BMP7	1.56653632	2.90827204793791	1.34173572793791	0.0118652956204566	0.0166619919785445
AL024508.2	0.0925158260769231	0.736176745232026	0.643660919155103	6.82295193665906e-09	1.09491839519657e-07
MTATP8P2	0.161010766692308	1.04696741549673	0.885956648804424	9.13317271599178e-06	2.68462936853092e-05
AP003392.4	0.409468968769231	0.753681746496732	0.344212777727501	0.000307190665588857	0.000586659398375657
ACAP1	2.03816435246154	1.56213072452288	-0.476033627938663	0.00376936169748361	0.00577119957100186
SRXN1	2.32119853153846	0.891522503617647	-1.42967602792081	0.000211943474258209	0.000420411189667978
PGLYRP4	0.704947691692308	1.33554132096438	0.630593629272072	0.000948626851925663	0.00162610867935549
RBM4	4.40381734230769	2.0121691274281	-2.39164821487959	1.53531156403831e-06	6.0165875624423e-06
AL355574.1	0.413150678461538	1.5946356745915	1.18148499612996	4.08450011917047e-06	1.35953670350992e-05
DENND2C	1.20146129307692	1.79946193487909	0.598000641802162	0.107314593237104	0.128129276404198
MYO9B	4.43684759061538	3.58083122626471	-0.856016364350678	1.44554018335372e-05	3.97923613132469e-05
AC008755.1	2.55103701623077	3.28421023073529	0.733173214504525	2.59323123518158e-06	9.29691664072296e-06
MOB1A	3.88772415976923	4.89865725528105	1.01093309551182	6.09319310888743e-08	4.6343723091904e-07
P3H3	4.22531080584615	2.1293889023366	-2.09592190350955	2.31663843308654e-07	1.29253272714171e-06
AL354877.1	0.264798516923077	0.971416041127451	0.706617524204374	5.4768497253754e-06	1.73949167800351e-05
MUC1	4.29418815261538	5.56548214071895	1.27129398810357	0.0153498967377317	0.0211539483670841
FBLN7	2.03738662815385	0.849140650689542	-1.1882459774643	3.85050465436319e-06	1.29264663293121e-05
EPB41L4B	0.493428482153846	1.62928243078431	1.13585394863047	2.53538552298963e-06	9.11572842620966e-06
ACE2	0.273693890153846	1.07914951498366	0.805455624829814	8.32828797826594e-06	2.47724629786007e-05
IGLV2-14	2.70285989492308	4.8817902722451	2.17893037732202	0.0017287580710897	0.0028206036527201
LRPAP1	5.18918327076923	3.84966265752614	-1.33952061324309	2.44374114750187e-08	2.3918252288777e-07
SP6	0.590133405	2.02074618167647	1.43061277667647	1.23731333236439e-06	5.02239413995049e-06
FAM184A	1.16174295092308	0.594064445104575	-0.567678505818502	0.000206868007249596	0.000411501799398804
BRCA2	0.266880374615385	1.33854045384967	1.07166007923429	1.78461722904771e-09	7.46422448508351e-08
SPTSSA	3.43102826830769	4.92261795293464	1.49158968462695	1.8085866813032e-07	1.06518729789351e-06
AGO4	2.27811012961538	2.16959133305882	-0.108518796556561	0.207537436753293	0.235426196656547
SAAL1	2.41444356153846	2.57662928944118	0.162185727902715	0.133653167789854	0.156906541192982
SETD7	3.24416212323077	2.30611016965359	-0.938051953577175	9.73475469374338e-08	6.57972312255836e-07
CNIH2	0.454048766230769	1.61598572669935	1.16193696046858	9.57147254026994e-08	6.49915577803514e-07
FURIN	3.98856587992308	4.95436304259804	0.965797162674963	0.000137958174163497	0.000287704020739427
FPR3	0.672555571538462	2.17413932346078	1.50158375192232	2.39400969039694e-07	1.3283878162758e-06
BCS1L	3.86735739992308	3.08732322307843	-0.780034176844646	3.46815217351718e-05	8.50281224246268e-05
AC009506.1	1.15649349253846	1.39717169308824	0.240678200549774	0.0181467895285233	0.0246871885746438
SLBP	3.78738189584615	5.44897835783987	1.66159646199372	1.68580946435506e-09	7.46422448508351e-08
GNL3	4.48245680792308	4.82728010431699	0.344823296393916	0.0283644402677892	0.0373675318087478
GAS2L3	0.413261699923077	1.4874055319281	1.07414383200503	2.96742533319071e-09	7.82823558372405e-08
LRRC75A	0.851529108153846	0.687341755915033	-0.164187352238814	0.0261185182961215	0.0345970225973729
RPA3	2.43765784923077	3.66973546307843	1.23207761384766	2.53147468167542e-08	2.45250353732037e-07
FKTN	1.37111236130769	1.74218881896078	0.371076457653092	0.000218451202375954	0.000432159270263445
SALL1	2.68390249576923	0.512031844323529	-2.1718706514457	2.44375562400377e-08	2.3918252288777e-07
CIRBP-AS1	0.508780102461538	1.42520555594118	0.916425453479638	1.51257211717914e-08	1.75113702372335e-07
XXYLT1	2.01451089023077	2.89935193329739	0.884841043066617	1.42551362319513e-05	3.93071194364523e-05
CCNT2-AS1	0.987278641153846	0.768833778359477	-0.218444862794369	0.0402696479048416	0.051772067362709
GTPBP2	4.13093829453846	4.14206461922876	0.0111263246902968	0.955926735521831	0.958410276465287
RNASEH2B	2.98393328046154	2.25174336749346	-0.732189912968074	1.75609849195919e-05	4.72020636114006e-05
STRN4	4.45442933453846	4.14780331787582	-0.306626016662644	0.00373262760224825	0.00572036529448275
TMPRSS3	0.637131121615385	1.75539126198366	1.11826014036828	0.000314543869214237	0.000598652775038088
KLF16	1.73961100492308	3.52449237021569	1.78488136529261	1.69247717140043e-07	1.00963084262268e-06
ARSE	0.677697497923077	0.596984910486928	-0.0807125874361487	0.00172873248668659	0.0028206036527201
TSPAN3	5.34369752738462	4.43123024478758	-0.912467282597034	5.22906333407901e-05	0.000121982736419846
ADNP2	1.83059115130769	2.74512050356863	0.914529352260935	1.27444546117041e-07	8.05949564727635e-07
SLC9A7	0.534776461538462	2.11821518685948	1.58343872532102	3.08051722288846e-09	7.87529276617822e-08
NLRP1	4.22867783123077	1.80879551116013	-2.41988232007064	4.90125483623703e-09	9.16257651507841e-08
ZNF662	2.03928362930769	0.747659493313725	-1.29162413599397	9.25287493421782e-08	6.32520442571921e-07
PARP16	2.678706912	2.31930268591503	-0.359404226084967	0.0096028071887499	0.0137069395786225
NMRAL2P	0.501087340615385	0.951371877856209	0.450284537240825	0.00475511233506551	0.0071504254630134
CEP41	1.15878888446154	0.847194530473856	-0.311594353987682	0.00661362531369888	0.00971226683989724
ZCCHC8	2.92347485107692	2.33386140123529	-0.589613449841629	0.000276054245927635	0.000532466547278905
FAM166B	0.900567204	0.550608905627451	-0.349958298372549	0.132859534746424	0.156110519092384
CRTAP	6.60655447853846	4.23472163509477	-2.37183284344369	1.21920993696754e-09	7.46422448508351e-08
SPATA18	1.35545092792308	1.55693780528431	0.201486877361237	0.194559238900255	0.221930899014381
SIRT4	0.790152957461538	0.96648365879085	0.176330701329311	0.0275980763361211	0.0364347659245622
AC244090.1	1.58440570692308	2.78347399864706	1.19906829172398	1.69633540492791e-05	4.58237559645854e-05
LRP1	5.97104210976923	3.80696963185948	-2.16407247790975	7.54409269610616e-09	1.16120279599704e-07
THUMPD1	3.48605384546154	3.3526925891634	-0.13336125629814	0.248319775661987	0.277283580811336
DDR2	3.39195564123077	0.958960684931373	-2.4329949562994	9.6431863388781e-09	1.33018522706839e-07
AC082651.3	0.113698952307692	0.641360761931373	0.52766180962368	5.80562638475336e-06	1.82912023814298e-05
SUSD1	1.23094467138462	1.83878593883987	0.607841267455254	0.000137958764140352	0.000287704020739427
AC008555.7	0.482331285153846	0.577350618	0.0950193328461538	0.105981468109976	0.126668212899232
CFAP73	0.551648245846154	0.833495149852941	0.281846904006787	0.00419556825954625	0.00637018926002114
FUT8	1.88885848592308	2.12344397452288	0.234585488599799	0.28878312768631	0.31853797016059
SLC25A5	6.14140656515385	8.34170973165033	2.20030316649648	2.28042046493313e-09	7.5537937936683e-08
KLK7	0.876629963230769	1.74287443738889	0.86624447415812	0.0702957881587585	0.0868038048754123
SNORD46	0.103267150769231	1.29254184080719	1.18927469003796	1.93241494191123e-08	2.03925622682042e-07
ADAM8	1.41256189615385	3.44514849439869	2.03258659824485	1.93242432722555e-07	1.12462238763633e-06
CYS1	2.29972362953846	0.936195353718954	-1.36352827581951	1.09136987946213e-05	3.12415917513019e-05
KLHL9	2.24077821630769	2.90085798463072	0.660079768323027	0.00036222944131204	0.000680464105617652
CLIP3	4.38319217276923	1.46508576811765	-2.91810640465158	1.03671874908972e-08	1.39100987494635e-07
ENO1	7.024042928	9.13966094283007	2.11561801483007	1.65236066148412e-09	7.46422448508351e-08
CCDC18	0.821750773384615	1.45895065497712	0.637199881592509	1.87297261915467e-06	7.066373419753e-06
DGKQ	2.11760558523077	2.73521851290523	0.617612927674459	2.61312026988839e-05	6.67093154822228e-05
LNPK	2.05749436953846	2.55930666056209	0.50181229102363	9.58594311696263e-05	0.000208662845015065
KMT2E	3.56532229561538	2.94634051325163	-0.618981782363751	5.88158653784283e-05	0.000135430466511507
PDK1	1.48003112492308	1.46988134068301	-0.0101497842400704	0.99877512057281	0.998960022199836
C6orf141	2.13343246846154	1.80277807668627	-0.330654391775264	0.151180716032053	0.175878340902061
ASAP3	3.73872275569231	2.55728830515359	-1.18143445053871	3.16051693849359e-07	1.66479228271382e-06
ATP8B2	4.099486954	1.57173243828105	-2.52775451571895	6.94891913556016e-09	1.10311539029539e-07
MFHAS1	1.65273247246154	2.98615606927124	1.3334235968097	2.43361325320131e-07	1.34530372890166e-06
KLF4	5.06204563361538	4.26130641862745	-0.800739214987933	0.00995088738511907	0.0141676021379137
NMRK1	3.37660986361538	2.85207762334641	-0.52453224026898	0.00494068369346172	0.00741195211096942
BRWD1-AS2	0.262449533384615	0.599656548127451	0.337207014742836	0.000152332027993186	0.000314321770810128
AC008764.6	0.288819302153846	0.813801842607843	0.524982540453997	2.53148964581502e-08	2.45250353732037e-07
AC109347.2	0.315400552846154	1.0523676758268	0.736967122980644	2.08316894912483e-06	7.7248499370347e-06
RNU6-1053P	0.0892201146923077	0.775230245506536	0.686010130814228	2.24288522988638e-06	8.2383095082339e-06
MOCOS	0.439786371230769	2.53954450166667	2.0997581304359	3.13859986830009e-09	7.92384805570948e-08
AC005255.1	0.258266956230769	1.33912239726797	1.0808554410372	9.73250929659385e-08	6.57972312255836e-07
CHMP1A	4.79619835153846	5.50858878854902	0.712390437010558	6.77224127631897e-07	3.07377447792153e-06
HTR1D	0.0422604501538462	0.590227695653595	0.547967245499749	7.21303167520567e-06	2.19789337967971e-05
LTK	0.324632214461538	0.65201794077451	0.327385726312971	0.769357596294868	0.780774398644244
AC009686.2	0.200099631153846	0.650207364287582	0.450107733133736	8.63135438136244e-06	2.55940343602493e-05
GANAB	5.93679760161538	6.57682061446732	0.640023012851936	2.73995768591756e-05	6.943674143619e-05
PPP1R12A	4.06275166492308	2.57386400573529	-1.48888765918778	4.72332199644058e-09	9.02816568861925e-08
AL627309.7	1.97996736692308	2.37578956695425	0.395822200031172	0.231739623988824	0.260203818346065
MORC2	3.13240885361538	3.44701042946405	0.314601575848668	0.0053818046208143	0.00801736956745433
AC026979.3	0.365156536692308	0.53068998374183	0.165533447049522	0.020278186329757	0.0273594309525265
CLMP	3.31704880561538	1.48067893203922	-1.83636987357617	4.462492328254e-06	1.46324842128203e-05
TREM1	0.383421620769231	0.855764077640523	0.472342456871292	0.019068565873319	0.0258306456114507
ARNTL	2.52074998361538	1.58338651102614	-0.937363472589241	6.69683892006855e-05	0.000151956508058316
DGKE	1.436771881	1.01983117796732	-0.41694070303268	0.000105399316869016	0.000227019225934097
SRRM2	7.29352572146154	5.54794544494444	-1.74558027651709	2.04364846416434e-05	5.39124420351026e-05
SENP1	1.73173027761538	2.55350925646732	0.821778978851936	1.68370098984561e-08	1.86659308876536e-07
RAD18	1.06319822023077	2.11232793761765	1.04912971738688	1.88896878758291e-09	7.46422448508351e-08
MTMR12	2.61116084330769	3.04628380398693	0.435122960679236	0.00901969615417273	0.0129236080545324
IFITM1	7.37866930723077	7.19250517257516	-0.186164134655606	0.840614964572826	0.848891087191373
LGALS8	3.48292649153846	2.97604421506209	-0.50688227647637	0.00399667951197421	0.00609220866057275
IRF2BPL	3.45700961376923	3.89420130884314	0.437191695073906	0.0181467574578919	0.0246871885746438
GLT8D2	3.45860800792308	1.36326450570588	-2.09534350221719	3.07139346355246e-08	2.81260960971686e-07
TMEM182	0.462731932769231	1.01785165174837	0.555119718979135	9.99886623463934e-09	1.36301202681456e-07
PC	1.81852816707692	2.50862433285948	0.690096165782554	0.00144526446766889	0.00239054168694377
AC022415.1	1.00387215992308	0.641178277617647	-0.36269388230543	0.00440337222521769	0.00666385770695351
ELFN1-AS1	0.039717741	1.13435192549346	1.09463418449346	1.41835889549789e-07	8.75762322980183e-07
MRFAP1L1	4.63507424792308	5.0453581227451	0.410283874822021	0.00533108412575893	0.00794986695363228
DCAF13	2.60838651415385	2.7992222638366	0.190835749682755	0.129721126458974	0.152699794116873
SDAD1P1	0.488024476846154	0.61030739454902	0.122282917702866	0.0422534528962725	0.0541464479083635
FKBP10	5.20967209192308	3.68083001047059	-1.52884208145249	0.000233439065913418	0.000458839494472613
NEMP1	1.76979453961538	3.25731784701961	1.48752330740422	2.60259788834805e-09	7.62806337537235e-08
CAMKK1	2.50847258953846	1.84253775547386	-0.665934834064605	0.000436373227632463	0.000801808705991309
FOXN3	3.227266197	2.51762413454575	-0.709642062454249	9.74330185672275e-06	2.83468556997534e-05
BTF3L4	3.49831264030769	3.65658492525817	0.158272284950478	0.0930616249200079	0.112470570181455
TIAF1	0.929687507923077	0.511415465888889	-0.418272042034188	3.70780006412479e-05	9.01804059423028e-05
TRNP1	2.969095931	2.59169588663725	-0.377400044362745	0.0643328004452991	0.0799254046112062
NAALADL2	0.911511227230769	0.610612538633987	-0.300898688596782	0.00489374928752372	0.00734697003076922
ADAMTS12	0.836727479846154	0.591754403339869	-0.244973076506285	0.0080201785594028	0.0116053163466537
SLC22A15	0.951565038230769	1.07206299942484	0.120497961194067	0.375732580462768	0.404992595872883
PROC	0.264366882230769	0.881195440062091	0.616828557831322	6.11576346891936e-05	0.000140144626472847
AC016877.3	1.41222329046154	1.00018626248039	-0.412037027981146	0.0350505327922835	0.0454807782913412
NDUFA9	3.888854421	2.59706371181046	-1.29179070918954	8.01926797434593e-05	0.00017827031719558
RRP9	3.14435744992308	4.11969102883333	0.975333578910257	2.91203143018113e-05	7.31645419063996e-05
CBX1	4.61942407215385	4.99812497648039	0.378700904326546	0.00664435839707819	0.00975468848730465
PLOD3	4.01324628307692	3.43842810001307	-0.574818183063851	0.00451072104942516	0.00681612593409314
RNU4-89P	0.217630988230769	0.60610030179085	0.38846931356008	8.78718796031449e-05	0.000193167967531232
ILF3	5.43240226223077	5.1361384470915	-0.296263815139266	0.00930712573456365	0.0133024597800536
CAMKK2	3.30760936946154	3.27415115803922	-0.0334582114223227	0.512137426149436	0.536257288124836
PLAGL2	1.43157408653846	3.18739217787582	1.75581809133736	3.64347071340191e-09	8.03455220796932e-08
INPP4A	1.85724274230769	1.54271897915033	-0.314523763157365	0.00489371365751346	0.00734697003076922
BCL11A	0.958425354230769	1.99172118728758	1.03329583305681	0.000636116332754226	0.00112926587331776
DNAJC28	0.332992389461538	0.617064918921569	0.28407252946003	3.46815217351718e-05	8.50281224246268e-05
CHEK2	1.70784925007692	2.88510512229085	1.17725587221393	4.99253666487989e-09	9.29035984665594e-08
SMAD6	1.644563825	1.00889270075817	-0.63567112424183	0.000608023557572442	0.00108390423686226
TCAF1	2.743607567	1.85735432533333	-0.886253241666667	5.6398921036215e-08	4.39482689116725e-07
ASIC1	1.16190541753846	1.18463892312418	0.0227335055857214	0.940037461340012	0.943296630349115
MIGA2	3.17206518892308	2.75069282372222	-0.421372365200855	0.00150782133499779	0.00248716333631263
CCDC51	2.02234219269231	3.34072625797059	1.31838406527828	1.9071526692527e-08	2.0190460573555e-07
RRAGD	1.91436180830769	2.15873602052941	0.244374212221719	0.425597757939401	0.453642585423087
RNU6-322P	0.237981506384615	1.506169639	1.26818813261538	6.59577890621046e-07	3.00936410657555e-06
S100A6	8.67924613038462	10.0824492481961	1.40320311781146	1.55852445408604e-05	4.25047355743337e-05
AC004967.1	0.581593202615385	2.6190783518366	2.03748514922122	3.25800313941099e-09	8.0007711724968e-08
TNNI1	0.189273301692308	0.53349836495098	0.344225063258673	7.58682468059602e-06	2.29330948196756e-05
LIPE	1.51530657123077	1.62628524749673	0.110978676265963	0.471531369468111	0.497758310561604
AC113410.3	0.170661626384615	0.646208313	0.475546686615385	4.88477172806908e-05	0.000115076133965906
HGS	4.95816325623077	3.49536418572876	-1.46279907050201	0.000375165386573872	0.00070126986618775
UBE2Q1	4.17376645292308	4.67301426521242	0.499247812289341	2.35128241058883e-06	8.56036158033101e-06
ATP10A	0.658491521384615	0.558668715977124	-0.0998228054074912	0.134450499939318	0.15777398541772
CXCR2P1	0.0569466407692308	0.852283078336601	0.795336437567371	7.80746446863468e-06	2.34571735744706e-05
TMPRSS4	1.59333288384615	3.92478339492157	2.33145051107541	2.91203637759642e-05	7.31645419063996e-05
HOXC13-AS	0.0244218815384615	1.13420303085621	1.10978114931775	3.20212651613055e-07	1.6855136150942e-06
AC091042.1	0.394597801076923	0.541653161379085	0.147055360302162	0.10036282699623	0.120602068501994
IDNK	1.50246442176923	1.67856724746405	0.176102825694822	0.259175606553354	0.288352432112628
AC068580.1	0.107496571461538	0.924321015627451	0.816824444165912	5.71631756681592e-08	4.44117541772931e-07
MRPS16	4.11937224192308	4.97476807567974	0.855395833756662	2.91380036411815e-08	2.70346341163447e-07
SMIM10L1	1.650469186	2.79980306747712	1.14933388147712	5.7302258916221e-05	0.000132359101537969
PPIH	3.57256284276923	5.09938487913726	1.52682203636802	1.15108596317319e-09	7.46422448508351e-08
S100A3	1.83865761553846	2.79730487689216	0.958647261353695	0.00117950377018706	0.00198416578577308
TBX1	1.69625589984615	0.881642146091503	-0.814613753754651	0.000393087725843482	0.000730554507564632
FTH1P16	0.624940029230769	1.16953842738889	0.54459839815812	4.29150463365008e-05	0.000102394848404113
KATNA1	2.99808583284615	3.41101026860784	0.412924435761689	0.00580351531691349	0.00860127984546604
PPFIBP2	2.552124401	2.17051370217974	-0.381610698820261	0.281861798137766	0.311582099646878
F11R	2.75513813	5.89072513045752	3.13558700045752	1.24162497046363e-08	1.55165784217186e-07
RPSAP54	0.383497430615385	0.550019310379085	0.1665218797637	0.0698282007211283	0.0862635344137045
AL450384.2	1.04957243792308	0.935114105147059	-0.114458332776018	0.203143351501902	0.230894024870783
SDR39U1	4.44990330476923	1.9571376408366	-2.49276566393263	5.47771284413303e-06	1.73949167800351e-05
TJP2	2.79473965907692	4.18679363305229	1.39205397397536	2.7968807805114e-07	1.50254702321938e-06
NPR3	1.21209948207692	0.910169521630719	-0.301929960446204	0.0156114477289902	0.0214924271461372
SLC7A1	2.15414553853846	3.89206768119935	1.73792214266088	3.42785002172218e-07	1.77616985780285e-06
DNAAF3	0.740572640692308	1.01680815574183	0.276235515049522	0.0717436805939136	0.0884342212385848
NUP210	0.757211873307692	4.22197391066013	3.46476203735244	1.0867624204451e-09	7.46422448508351e-08
DLGAP5	0.237685417153846	3.61694512048366	3.37925970332981	1.02590871728732e-09	7.46422448508351e-08
TYSND1	2.33402770315385	3.05202258593137	0.717994882777526	7.97786081303027e-06	2.38659406888173e-05
MOB3A	3.69573737269231	3.84374857214706	0.148011199454751	0.281175768766992	0.310929716870806
ZDHHC1	3.53886202130769	2.03316596538889	-1.5056960559188	2.57646876867249e-08	2.48127009394516e-07
FUS	6.36442345407692	5.23016446172876	-1.13425899234816	1.46582690099073e-05	4.02901764858089e-05
MTX3	1.92944532707692	2.02054969795752	0.091104370880593	0.230543639777217	0.259022237993697
SHROOM2	0.855120930769231	2.01471996231373	1.15959903154449	2.39399135666757e-07	1.3283878162758e-06
AC005586.1	0.207885736461538	0.731072039735294	0.523186303273756	5.80372575066699e-06	1.82912023814298e-05
IFITM2	7.63437134946154	5.48577044175817	-2.14860090770337	1.08636090940779e-07	7.12575379185814e-07
CSNK1E	5.66127888176923	4.56206592741176	-1.09921295435747	1.00316019804482e-06	4.23417200258084e-06
PSTPIP1	1.00999120484615	1.30302721152288	0.293036006676722	0.283237081567688	0.312931603138997
AL133353.1	0.0828689983846154	0.757269907189542	0.674400908804927	1.39484911708049e-07	8.64870485449142e-07
RCC1	2.624481144	4.65660033469608	2.03211919069608	1.08672796804527e-09	7.46422448508351e-08
RNF125	0.898694531769231	0.711582758702614	-0.187111773066616	0.202055316406857	0.229867150874685
ZKSCAN3	1.09563305230769	1.09013519166013	-0.00549786064756153	0.847824577644349	0.856010761506236
RHOJ	2.43298771130769	0.962103318078431	-1.47088439322926	9.25284973874433e-08	6.32520442571921e-07
C9orf152	0.454277880923077	1.21289164230065	0.758613761377577	0.0525102290429133	0.0661944774420177
ODF2L	2.89384297746154	2.27671156357843	-0.617131413883107	0.00444602563066714	0.00672402923368602
CTSW	0.942800357153846	2.5469590379281	1.60415868077426	1.20468878546186e-05	3.40582519357506e-05
LANCL2	2.14760983638462	2.44150108725817	0.293891250873554	0.0115587369226835	0.0162724208574502
CRIM1	3.48527062307692	3.01131694770588	-0.47395367537104	0.0617219367470267	0.0769530115996776
SEPT6	2.59696167153846	2.71341909085948	0.116457419321016	0.423816467766137	0.452041149615264
LPIN2	2.28127192915385	2.28050446592157	-0.00076746323227761	0.668425928909965	0.68481968746983
IL17RC	3.89569386192308	2.98045871758497	-0.915235144338109	1.16293752783432e-06	4.76831475334943e-06
LPAR2	2.03222263446154	3.26558106495098	1.23335843048944	9.64762986562216e-07	4.102042643077e-06
PTPN18	4.15659004146154	3.85191174723856	-0.304678294222977	0.0366761174348656	0.047453244424039
PDIA4	4.67724528569231	6.51448476816993	1.83723948247763	1.68366019218285e-08	1.86659308876536e-07
PPFIA3	1.55449840530769	2.24636568493791	0.691867279630216	0.00270244744518715	0.00425709672384035
ESYT1	4.86951515307692	4.64559811837908	-0.223917034697839	0.105319591096218	0.125970380471651
IGKV1-33	1.69015564046154	0.479421685620915	-1.21073395484062	0.00256356737368697	0.00405368780416765
PIK3R3	2.10847020507692	2.88824935845425	0.779779153377326	0.00131316260691057	0.00218676497934424
HRASLS2	0.304268986076923	1.0424146824902	0.738145696413273	0.000128813934416192	0.000271106123638293
IGKV3-20	3.80295117046154	6.0609677147549	2.25801654429336	0.00258236066355943	0.0040810536077906
TCF7L1	3.81699364130769	2.56433759322549	-1.2526560480822	3.03230870356997e-05	7.56934277163359e-05
POU2F2	0.472006023923077	0.778746529075163	0.306740505152087	0.00977545990885656	0.013938671026747
JSRP1	0.433211639769231	1.15550915129412	0.722297511524887	0.000711717675246489	0.00125073404319583
FHIT	1.385380767	0.678805025712418	-0.706575741287582	6.71201246929818e-06	2.07494088121768e-05
RAB3GAP2	2.22877742223077	2.47408939195425	0.245311969723479	0.00470995310044863	0.00708814815369342
SVIL-AS1	3.23564379676923	1.69184662313072	-1.54379717363851	9.4698556206123e-09	1.31750921746967e-07
GAD1	0.529097150923077	0.830063409323529	0.300966258400452	0.178194796841035	0.204690380382672
ATP5PB	5.69433288207692	5.49809969885948	-0.196233183217446	0.0809016871891819	0.0988960160225932
CTSC	3.68625791369231	4.08048084000327	0.394222926310961	0.149439321454459	0.174027603068532
AC018809.1	0.317446912307692	0.593321401277778	0.275874488970085	0.00112965346985775	0.00190663578459382
MIR3176	0	1.09874908395752	1.09874908395752	1.42947528613788e-07	8.80335311024208e-07
AC068831.6	0.152291262384615	0.852386181352941	0.700094918968326	2.85488447484681e-06	1.00670043676958e-05
HOXA1	0.233989838	1.06043417114052	0.826444333140523	2.21339237652239e-06	8.13674203897965e-06
MTIF2	2.44097021061538	3.72735693258497	1.28638672196958	1.1292574377976e-09	7.46422448508351e-08
TEPSIN	3.23532030184615	2.26915682939869	-0.966163472447461	0.000918373884950994	0.00157814039814648
KRBA1	2.21728137007692	1.66632091346405	-0.550960456612871	3.46816952954842e-05	8.50281224246268e-05
EGFL8	3.24216635407692	0.720191048584967	-2.52197530549196	2.03061091632866e-07	1.1708369518873e-06
DDT	4.78344270853846	4.19693283340523	-0.586509875133233	0.000938749289799455	0.0016100844789012
MIR4740	0.319095835153846	0.899188188928105	0.580092353774258	0.00189170423648206	0.00306331724097325
SMG6	3.19077136430769	1.37039707026471	-1.82037429404299	7.80735881686656e-08	5.56975385461108e-07
YARS	3.61936680338462	4.10902352153595	0.489656718151332	0.00475530970569664	0.0071504254630134
CUL1	3.891125654	4.44706484396732	0.55593918996732	0.000431349539526624	0.00079339040101781
TRNT1	2.10772210530769	1.84346183020261	-0.264260275105078	0.0139198462075936	0.0193145165082336
SPCS1	5.30527814807692	4.01290720016013	-1.29237094791679	1.43277305539181e-07	8.80335311024208e-07
UBE3A	3.10175390107692	2.9043988389183	-0.197355062158623	0.0186026717781916	0.0252501848206199
RPS27AP11	0.557399181923077	0.795413638898693	0.238014456975616	0.0148383049733347	0.0204874811089703
SIRT2	4.30706214815385	3.38585778818954	-0.921204359964303	1.50636731188647e-07	9.1546527160196e-07
TOR1A	3.24956416607692	3.65346524454902	0.403901078472096	0.00100789587751353	0.00171903360862247
ITIH5	2.65885104	0.533770996856209	-2.12508004314379	5.2765043508761e-09	9.53417865317724e-08
KIN	1.87916428015385	1.65458431723203	-0.22457996292182	0.0108706450732703	0.0153691771781413
ADGRL2	2.98053117569231	2.44019914004575	-0.540332035646556	0.0688865498924992	0.0851909965403347
PCDHB14	1.46947290469231	1.36341478491503	-0.106058119777275	0.341978458127643	0.371699858870814
SMURF1	2.83408832430769	3.27615352356863	0.442065199260935	0.000715707691478318	0.00125760952552912
PHC2	5.29936445284615	4.52495079051634	-0.774413662329814	2.20374218058801e-05	5.75173160434307e-05
GORASP2	4.35951794276923	4.50724452280719	0.147726580037959	0.209202674526269	0.237132739481303
RELB	2.44323018607692	3.80785693388235	1.36462674780543	6.71205190811752e-06	2.07494088121768e-05
RACGAP1	1.34650913130769	4.24457423228105	2.89806510097335	1.1960931725027e-09	7.46422448508351e-08
NAT14	3.23883607015385	3.14497716785294	-0.0938589023009051	0.544257296012406	0.567141716199632
GPAM	0.923523053846154	1.24458263656863	0.321059582722474	0.00176528329237901	0.00287556021186787
F2RL3	0.645477527	0.72467238	0.079194853	0.49645669036757	0.521387289410845
ATG2B	2.26043622807692	1.57584955261111	-0.684586675465812	7.74538618958216e-07	3.41412073322675e-06
FKBP9P1	0.508732975538462	0.649127584418301	0.140394608879839	0.500352799209121	0.525036867359004
GPCPD1	3.09935482769231	3.30723846721242	0.207883639520111	0.275053649979986	0.304575557489612
AC007114.1	0.990656561153846	1.62992516625163	0.639268605097788	0.00204145297619181	0.00328253620456834
AL365357.1	1.92190443846154	1.71609459174837	-0.205809846713172	0.908271014684344	0.91363531535683
FCGBP	1.53080961792308	2.07628247783007	0.545472859906988	0.0220838911523111	0.0295961557003641
TRA2A	5.07658964623077	4.61030505607843	-0.466284590152338	0.000214522383206623	0.000425063689375948
COTL1	3.75168139315385	4.32311208877778	0.571430695623932	0.0213801382934601	0.0287194991053964
PLIN4	2.25135823269231	0.528559644352941	-1.72279858833937	1.1274022631196e-06	4.65315403123058e-06
OPA3	1.25207585084615	2.35336807262745	1.1012922217813	6.58189150170864e-08	4.91843164979736e-07
MIDN	4.51827337153846	5.03291237162418	0.514639000085721	0.0269552119400757	0.0356326673987241
TTK	0.287560694076923	2.9523228379183	2.66476214384138	1.10781322556271e-09	7.46422448508351e-08
RPL14	7.80953999484615	5.76760425654575	-2.0419357383004	1.62458412615168e-08	1.82613439968643e-07
AC046143.1	0.416237725538462	1.1853748260915	0.769137100553042	4.50618481240251e-08	3.7744828650863e-07
APOM	1.20894221307692	1.47492360546732	0.265981392390397	0.05596957728083	0.0701969286208847
AC253536.5	0.361330130230769	0.716058952673203	0.354728822442433	0.00400036257417602	0.00609722367897733
DUSP11	3.08074987853846	3.58648926606536	0.505739387526898	0.000303575694713837	0.000580506591322841
PTPDC1	1.23394851938462	1.44843545119608	0.214486931811463	0.012718229413703	0.017753647129033
AC068152.1	1.65575421753846	0.87007260125817	-0.785681616280292	7.74536804291958e-07	3.41412073322675e-06
ZNF616	1.262370545	1.45842153858824	0.196050993588235	0.0337433682595401	0.043914670950854
GADD45G	4.90493535376923	2.35983410807843	-2.5451012456908	5.64206954870647e-07	2.66065357129574e-06
PFDN2	5.07527779607692	6.79410673712418	1.71882894104726	1.28695574690414e-08	1.57925781844401e-07
ZBTB11	1.87837374715385	2.40777194428105	0.529398197127199	9.95312307537089e-06	2.88899422628241e-05
RNU6-50P	0.0985141326153846	0.554292530300654	0.455778397685269	5.78193914895657e-05	0.00013353329969548
USP14	3.11728442976923	3.91776228367974	0.800477853910508	7.32952331613659e-07	3.27264225641713e-06
IGLV3-1	1.80801290284615	3.89977176406536	2.09175886121921	0.00065427725254389	0.0011589712472127
PDZD4	2.17834344507692	0.708707286496732	-1.46963615858019	1.40908583674723e-07	8.70370568206264e-07
ACVR2B	0.722684296769231	0.780440001401961	0.0577557046327301	0.407981603576461	0.436617275652436
BCL2L2	3.89790384269231	3.73417435474837	-0.163729487943942	0.570028824133431	0.591752205313178
PTX3	1.10368463653846	0.494924607496732	-0.60876002904173	0.000379438336633295	0.000708527152888349
CD200	2.86150751738462	1.32374190576797	-1.53776561161664	6.33458480552336e-06	1.97406950244841e-05
RNU6ATAC18P	0.236740533538462	1.03336079211765	0.796620258579186	4.46560071854153e-05	0.000106049020433877
IGLV3-21	1.46073955823077	4.66559132924183	3.20485177101106	1.22171132510401e-05	3.44688904046029e-05
MMP15	1.49681272007692	3.42396164625817	1.92714892618125	1.02690628970999e-06	4.31980576639456e-06
QKI	3.41383394746154	2.3459260357549	-1.06790791170664	1.97614137772062e-08	2.06376209573332e-07
KIF21B	0.403820833230769	0.831571475493464	0.427750642262695	0.000111547224500361	0.000238549675803183
IPO4	2.35474774838462	1.32588303666013	-1.02886471172448	9.34571374629041e-05	0.000204089941616627
MID1IP1-AS1	0.326099956076923	0.849538523117647	0.523438567040724	2.11488768276942e-05	5.55921173570009e-05
UBE4A	2.430337947	2.19937870584641	-0.230959241153595	0.0577676617882186	0.0722675410823902
IGHV2-5	1.07104308307692	1.74428619199673	0.673243108919809	0.295006986016302	0.324740099793006
PTPN14	1.69620637230769	1.96893073875163	0.272724366443942	0.050128843488241	0.063465731546431
VASP	4.56402134669231	5.36126707255229	0.79724572585998	0.000345628277271624	0.000651319592537118
CSPG5	0.220416929153846	0.955646259869281	0.735229330715435	7.38754974009158e-07	3.29040860886501e-06
BSCL2	3.52243594015385	1.59479687149673	-1.92763906865711	4.94517656549217e-06	1.59539634622098e-05
NPW	0.514207403615385	1.49348372816667	0.979276324551282	0.00564202865809073	0.00837494280523258
TRIM46	0.668892498076923	0.772254449173203	0.10336195109628	0.199892498134958	0.227518185192219
TLR6	0.301349084	0.687052898643791	0.385703814643791	0.000110152653884952	0.000236003261847933
PRCC	4.17921519084615	4.63700191346078	0.45778672261463	9.20396148472161e-06	2.70252736842304e-05
EXOC2	2.35938604392308	3.01989897431046	0.660512930387381	1.11001107780517e-06	4.60250256803739e-06
CADPS2	2.47180440361538	2.10628756185948	-0.365516841755908	0.170407143658723	0.196482818839054
MYEOV	0.779423972538462	1.61561633744118	0.836192364902715	0.0252039976245209	0.0334786423125909
AC010809.2	0.546762712153846	0.840080289300654	0.293317577146807	0.0154802051892608	0.021324423398567
AC084824.1	1.25988182546154	1.18628826160784	-0.0735935638536953	0.234749470609104	0.263327525754887
RAB11FIP1	1.383521149	2.42279653446078	1.03927538546078	0.000176557044972068	0.000357527787084383
TAF1A-AS1	0.371800117461538	0.748750351294118	0.376950233832579	0.000117293459795024	0.00024935774561157
CTDSPL	3.22782725815385	3.38936890125163	0.161541643097788	0.236568428219903	0.265074489379009
VPS37D	1.60296838830769	0.903926923395425	-0.699041464912268	0.000918374891122755	0.00157814039814648
AC011374.1	0.381255450692308	1.03350216766961	0.6522467169773	0.0113449190250506	0.0160033461756327
DNAJB5	2.73455905969231	1.58554305182353	-1.14901600786878	8.76964252914222e-05	0.000192815809622087
PCBP1-AS1	3.17471557946154	0.745976013444444	-2.42873956601709	1.8388007295959e-07	1.080626166213e-06
RASSF7	2.54317439592308	4.49793908528758	1.9547646893645	0.000201904675016453	0.000402620829365148
ZCCHC7	2.297047183	2.79481308746732	0.49776590446732	0.000375166325125745	0.00070126986618775
GYPC	4.79556963446154	1.7490403608366	-3.04652927362494	5.27648726732097e-09	9.53417865317724e-08
REC8	2.48768000930769	3.20625394585621	0.718573936548517	0.0976334684263214	0.11756643837005
GARS	4.30003882107692	4.89461664030719	0.594577819230266	2.17375173106949e-05	5.6881721211692e-05
RUNDC1	2.02183154415385	2.76403012184967	0.742198577695827	4.01608594323258e-05	9.66066728640373e-05
HIPK1	2.99810732907692	3.11385444083007	0.115747111753142	0.204235478912524	0.232037759393498
SNORA5A	0.318321917769231	0.622389662633987	0.304067744864756	1.59133196441946e-05	4.32974794012265e-05
RTL10	1.58915255876923	2.51810097399673	0.928948415227501	5.17444318235588e-08	4.15394187426852e-07
RAB33B	1.54303984246154	1.68606834831373	0.143028505852187	0.0583776307129945	0.0729743186608455
CC2D1B	2.91024020169231	2.99124899303922	0.0810087913469082	0.407981213631141	0.436617275652436
DYNLL2	3.34925166130769	4.46483756299673	1.11558590168904	1.53914891752304e-05	4.20686449042563e-05
AL109811.2	2.97800128007692	1.8590307228366	-1.11897055724032	1.99734953216908e-07	1.15577623298863e-06
AC090114.1	0.479596299846154	0.972567622653595	0.492971322807441	0.000179826663662535	0.000363468096126872
IFFO2	2.02968421753846	3.35446231897386	1.32477810143539	0.000286090408061131	0.000549662557355952
AL137003.2	1.05780471153846	0.875487512630719	-0.182317198907742	0.0304203223141643	0.0398974416627266
TRMT112	6.55702012807692	6.57562594786601	0.0186058197890899	0.89860903096054	0.9044126250531
ZC3HC1	2.27405170784615	2.85821569286601	0.584163985019859	2.99168766084482e-05	7.48641655986397e-05
FOXA3	0.340082039538462	1.15418158281699	0.814099543278532	0.0048932702740234	0.00734697003076922
PPP1R14A	5.42961469730769	1.41207926833987	-4.01753542896782	2.04755045032557e-08	2.12055576350651e-07
LDHB	6.60293914353846	6.17449541827124	-0.428443725267219	0.197212070872783	0.224782928600989
SP110	2.46597895346154	1.20844613020588	-1.25753282325566	2.0518750227179e-06	7.62775385197049e-06
COMMD4	4.26335626584615	3.8729763050098	-0.39037996083635	0.0115083290127512	0.0162098719595613
CNTFR	3.034219195	0.801778562653595	-2.2324406323464	5.71937428133026e-07	2.68851810453415e-06
TEN1-CDK3	0.965342761153846	0.644237290669935	-0.321105470483911	0.00270244498574807	0.00425709672384035
KCMF1	3.36123598376923	3.58336302764052	0.222127043871292	0.0177743000854898	0.0242190715246422
MPC1	4.37404246907692	4.05283887716667	-0.321203591910256	0.0377950668179169	0.0488269581708425
FAM120C	1.33609980746154	1.41339489620588	0.077295088744344	0.908336540688353	0.91363531535683
HLA-H	2.92881536461538	5.31815927020915	2.38934390559377	8.78276234986635e-07	3.78804272884947e-06
SLC48A1	3.61815148730769	2.98358341899673	-0.634568068310961	5.80627156407301e-06	1.82912023814298e-05
EPB41L4A-DT	0.627315569307692	0.925782651310458	0.298467082002765	0.00328393156937021	0.00508415412603455
PCOLCE	6.131200464	3.1079236429902	-3.0232768210098	1.80809724247345e-08	1.95110786324965e-07
LCE3A	0.372661473076923	0.580383320284314	0.207721847207391	0.00777792027614244	0.0112880132374388
AP002807.1	1.96629066092308	1.41150430207516	-0.554786358847914	0.0102192392494999	0.0145127284703346
SLC20A2	3.19774766230769	3.55978936544444	0.362041703136752	0.0454665419214197	0.0579068839247709
POLR2E	5.45367813023077	4.74713373546732	-0.706544394763449	1.61995354947806e-06	6.28740592192059e-06
GNPDA1	3.66774214992308	3.87548014033007	0.207737990406989	0.191409492649388	0.218692305619788
ZNF821	1.83959971453846	1.03102308189542	-0.808576632643037	4.58296629444113e-07	2.24821669757395e-06
IQSEC1	3.15456328469231	2.58246916249673	-0.572094122195575	0.000795588755721722	0.00138462869429313
RNU4-2	1.57288130723077	1.2717103859281	-0.301170921302665	0.805857121240483	0.815823374207729
RPL32	9.12445420953846	7.53042710216667	-1.59402710737179	2.99114401829291e-08	2.76557114937202e-07
F10	3.97767824084615	0.534735504163399	-3.44294273668276	1.6230479158792e-09	7.46422448508351e-08
BNIP2	3.71582091669231	3.17634513560784	-0.539475781084465	1.44555862695903e-05	3.97923613132469e-05
MFSD6L	0.264439703538462	0.636850864898693	0.372411161360231	0.0123363300523317	0.0172695834762647
MACC1	0.534968199923077	1.9474310415	1.41246284157692	1.9017118109745e-06	7.14985207880802e-06
NTF4	0.759456208153846	1.3761021801634	0.616645972009553	0.00824154097852861	0.0118980730894054
PHACTR4	3.11544961607692	3.48573637583007	0.370286759753142	0.00304797135402971	0.00474468838676563
NDRG3	3.53382233346154	4.09663296927124	0.562810635809703	0.000727802787312405	0.00127665235630285
TYMP	3.28716257969231	6.18790854337582	2.90074596368351	3.48360555419804e-07	1.79773225199883e-06
RASAL2-AS1	0.335962643538462	0.536173034303922	0.20021039076546	0.00193856509271947	0.00313107664868361
SMIM22	1.39336742207692	3.89545579953922	2.50208837746229	0.000150461249979113	0.000310857792089638
KIFAP3	3.05446869207692	3.0964861799902	0.0420174879132733	0.835817378819251	0.84457157580439
AL592211.1	0.682971572923077	0.578119436996732	-0.104852135926345	0.290181032097723	0.319905738555291
SNAPC3	2.77272979123077	2.38700165554575	-0.385728135685018	8.33307525830126e-05	0.000184462586915143
MMRN2	3.51793092769231	1.70327108489216	-1.81465984280015	1.40800801854575e-08	1.66942676085658e-07
ITPR1	3.09649196492308	1.05593330706863	-2.04055865785445	2.65191551508314e-09	7.67540119079777e-08
PEX11B	3.48548000307692	4.42941959728105	0.943939594204123	5.47768006543819e-06	1.73949167800351e-05
BTD	2.58665355076923	2.12942249813072	-0.457231052638512	0.00228565827035836	0.00364662745853975
AHCTF1	2.71111033338462	2.76214570288889	0.0510353695042731	0.72287289342681	0.736320076084493
PML	4.34377367392308	3.65571345229412	-0.688060221628959	0.000451762891154988	0.000827179257186974
DPP3	2.61803996838462	4.15335369208497	1.53531372370035	1.85350083664151e-09	7.46422448508351e-08
TRMT2A	4.18587701476923	3.48512424359804	-0.700752771171191	0.000524493899825515	0.000946768869829388
TRMT5	1.24579943984615	2.23744552638235	0.991646086536199	5.12680022991547e-07	2.46721438677683e-06
CSNK2B	5.85961281930769	4.72884538700654	-1.13076743230116	3.65860687988244e-05	8.91453505521117e-05
GRINA	6.37975174438462	5.58111368266013	-0.798638061724485	1.48643361097243e-05	4.08213705215417e-05
ASF1A	2.21270203407692	3.23015950607516	1.01745747199824	7.86420195123823e-06	2.35781497161252e-05
IGHV2-70D	0.493395434692308	1.31494116948366	0.821545734791352	0.070170847051834	0.0866734559530655
CD248	5.12218724684615	2.75987683929412	-2.36231040755204	3.29416540387805e-08	2.95310527800212e-07
AFAP1L2	3.35563922053846	3.05593314786928	-0.29970607266918	0.362638237910032	0.392156573043184
KRT16P2	0.439249428769231	1.36571157408889	0.926462145319658	0.00012852445853646	0.00027064108405339
AC113935.1	4.12648392361538	4.84374615566994	0.717262232054551	0.0102192042590033	0.0145127284703346
ENHO	0.687711453307692	0.99511869004902	0.307407236741327	0.745997861066929	0.75854224936398
MAP4K5	3.99393753807692	2.88230459922222	-1.1116329388547	1.09447494559102e-08	1.43872427714837e-07
CCDC74B	2.19725180369231	0.62768794401634	-1.56956385967597	7.94154984372523e-08	5.63564167950673e-07
PBDC1	3.616999746	4.85903263112418	1.24203288512418	2.28037522854943e-05	5.92797132499646e-05
P2RX4	2.70804664615385	2.02942382506536	-0.678622821088486	0.000636116332754226	0.00112926587331776
SNX7	3.07836819507692	3.91385265948693	0.835484464410005	0.000236264890061467	0.000464169288954931
AC234582.1	1.81181695746154	0.739720138454248	-1.07209681900729	7.0479907058269e-08	5.1619588790697e-07
KIAA1211L	1.56112960676923	2.41776275442484	0.856633147655606	0.00235676591249986	0.0037493652557393
FAM83H	1.21731805430769	5.12813410488235	3.91081605057466	8.33926857117211e-09	1.22764890495979e-07
TNPO1	2.68281541561538	3.16073126101961	0.477915845404223	0.00013968244574144	0.000290888185489359
SLC35F6	3.10352669669231	4.2203955877549	1.11686889106259	3.77741156295633e-07	1.91931829092855e-06
FIBIN	3.59003554576923	1.2342607162451	-2.35577482952413	1.82360475210967e-07	1.07362825362127e-06
RAP1GAP	0.986381492076923	1.97443377061765	0.988052278540724	0.0024298847333545	0.0038581085186334
TMEM126B	3.82435128461538	3.49053564960131	-0.333815635014077	0.00399668288262482	0.00609220866057275
YIF1A	4.53027592876923	4.71895201186601	0.188676083096782	0.164735443465086	0.19033640045572
WNT7A	0.176950764307692	1.34218360964052	1.16523284533283	3.42078379328129e-05	8.40623700345895e-05
RNF170	1.98244644053846	2.05153756805556	0.069091127517094	0.481035306439863	0.506570388269447
AC090425.1	0.468759152846154	1.41240227137908	0.943643118532931	5.19257226887134e-05	0.000121359746450836
EHMT1	3.531319426	2.41300968558497	-1.11830974041503	6.61071033086956e-05	0.000150233771979747
ZNF879	0.815928903461538	1.02146926813399	0.205540364672449	0.0205279403660134	0.0276596552295583
RPL23AP42	7.07891786307692	2.40314614361438	-4.67577171946254	2.64543784707156e-08	2.53112494836693e-07
AC026356.1	0.715579578846154	0.944369009313725	0.228789430467572	0.0226248507327579	0.0302660765382912
ERCC8	1.21940967130769	1.29754626978431	0.0781365984766214	0.290180987519152	0.319905738555291
FBP1	1.19306489507692	3.22196659732353	2.02890170224661	3.73816902830855e-06	1.26278123407305e-05
RPL24P2	1.98121652992308	1.78559371162745	-0.195622818295626	0.189330889846922	0.216515702483059
AC118549.1	2.60749620846154	2.51592323671895	-0.0915729717425844	0.149439396671936	0.174027603068532
TNFRSF14	5.36450050515385	3.3296193269281	-2.03488117822574	1.9017118109745e-06	7.14985207880802e-06
C1orf56	1.85966228538462	2.01390675593464	0.154244470550025	0.239008956503581	0.267642765544068
AC023043.1	0.872723100692308	2.00674189121569	1.13401879052338	9.47002721463608e-06	2.7655892089157e-05
CD1A	0.135669581153846	1.31695298166536	1.18128340051151	5.46344606429799e-07	2.59529179127651e-06
TAOK1	2.21503510384615	2.30387276464379	0.0888376607976369	0.191409533685319	0.218692305619788
NRROS	1.17012538969231	1.10411097726797	-0.0660144124243338	0.706832150338804	0.721386331485799
ATP2B4	5.08213869384615	4.1199624297451	-0.962176264101055	0.000515577331386197	0.000932226393028501
BX640514.2	0.0860209943846154	0.801654673813725	0.71563367942911	1.74698997921271e-06	6.68126795259075e-06
BRMS1L	1.916505597	2.19466286610458	0.278157269104575	0.0334870222054955	0.043616012207222
RAB3GAP1	3.55305606538462	3.62444932603595	0.0713932606513326	0.281861442359794	0.311582099646878
WASH9P	3.10486257407692	1.44372906211111	-1.66113351196581	1.3785878212685e-06	5.50353488139234e-06
CCL28	1.476448818	2.05951110243464	0.58306228443464	0.00673734986610451	0.00987957718536342
BICDL2	1.78567808453846	3.13687371991176	1.3511956353733	0.0139795138813099	0.019382399280105
AGAP4	2.34243794461538	0.66428926898366	-1.67814867563172	6.90871531660305e-06	2.12360234364494e-05
FAM216A	2.07481766623077	1.45021458510131	-0.624603081129462	2.0436520640118e-05	5.39124420351026e-05
CRNN	1.88106911153846	1.46575155878039	-0.415317552758069	0.316886547151552	0.346518496574845
KPNA6	2.993808987	3.75220788066993	0.758398893669935	3.39426273283483e-06	1.1662965947379e-05
ALG5	3.66781046307692	3.86014653289542	0.192336069818502	0.128945845282219	0.151864179146547
CSNK1G1	1.15532618907692	2.25296464834641	1.09763845926948	4.6369553875659e-09	8.99007156974962e-08
MOCS2	3.36715299061538	2.59729324744771	-0.769859743167672	1.40908210602194e-07	8.70370568206264e-07
NEFL	0.261160065	1.19695457261438	0.935794507614379	0.146780812566379	0.171312984091299
AC022509.2	0.219926498846154	0.626475678607843	0.406549179761689	0.00012026129044116	0.000255017428906851
EP400P1	2.06557578107692	1.01571767879085	-1.04985810228607	0.000608020009821436	0.00108390423686226
PPP2R3C	3.096920493	2.51394336843464	-0.582977124565359	4.80237586497005e-06	1.55831532514336e-05
ZNF75A	2.52619944569231	1.70409211911111	-0.822107326581196	2.50874486644047e-05	6.4430053791061e-05
CYBRD1	5.795751626	3.39351050588235	-2.40224112011765	1.90718133872857e-08	2.0190460573555e-07
AC069257.2	0.277587160307692	0.680381849816993	0.402794689509301	0.000602972678903117	0.00107572715241186
TACO1	2.37015818038462	3.64076323625163	1.27060505586702	6.69920663218488e-09	1.08149530507987e-07
HSPA12B	2.923329358	0.922814337846405	-2.00051502015359	4.46856031698659e-09	8.78972964396648e-08
TMSB4XP1	0.599350456692308	1.11944648713072	0.520096030438411	0.00715018374442499	0.0104527986046397
CDC37	6.23231415276923	6.05944828566667	-0.172865867102564	0.0258099152920537	0.0342197857514922
PIGZ	1.57865069684615	1.8809472498366	0.302296552990448	0.139312017062593	0.16314806160047
FAM162B	2.35042469192308	0.635257556699346	-1.71516713522373	8.04122321382956e-09	1.20902187326322e-07
C15orf65	0.830757975692308	1.35964069726144	0.52888272156913	0.00217152371026572	0.00347684049155258
CCN5	5.71881425284615	0.738329182934641	-4.98048506991151	4.72352202859645e-09	9.02816568861925e-08
KATNAL1	1.84935687053846	1.27487425032026	-0.5744826202182	0.000166051992334991	0.000338582140895754
N4BP2L1	3.18631828423077	1.54742674454575	-1.63889153968502	1.01814398838701e-08	1.38092700952106e-07
AL139396.1	1.26069468146154	1.04285673355229	-0.217837947909251	0.393968243458998	0.423156878063846
LAMP5	0.637324457923077	1.19767146174837	0.560347003825289	0.0247080152344625	0.0328467623389079
KCTD14	0.784070566230769	1.52873176402614	0.744661197795375	0.00605360115244768	0.00895062648046634
PRRT3-AS1	0.728119458384615	1.51512494987582	0.787005491491202	6.65361690876363e-05	0.000151144811292559
EML4	2.384929245	3.74358622774183	1.35865698274183	1.62302551712649e-09	7.46422448508351e-08
ATP11B	2.71793424438462	3.48006343489216	0.762129190507542	0.00020939087339314	0.000416061843367899
PITX1	1.36849899130769	5.58328160197386	4.21478261066616	3.82207199341446e-06	1.28631188753028e-05
RHBDF1	4.81765895284615	3.35345358177778	-1.46420537106838	7.00915010518813e-06	2.15038327036827e-05
RNF135	2.85550417807692	2.9267134519281	0.0712092738511814	0.43637703068356	0.464155329657379
NKPD1	0.329833556230769	0.57668956945098	0.246856013220211	0.0035889690304281	0.00551898579624856
FABP5	4.08117732230769	6.49608144523856	2.41490412293087	0.00245465388589593	0.00389410778001096
ALS2CL	3.26315885007692	3.3622453989085	0.0990865488315738	0.357802604880237	0.387340773448757
CTBS	2.21630177838462	1.92234455615033	-0.293957222234289	0.00203092975049512	0.00326854322299992
TMSB15A	1.33639592853846	1.90867526138235	0.572279332843892	0.635240293159827	0.653671174626022
H19	6.22943655461538	3.17186251015359	-3.05757404446179	1.83045169855124e-05	4.89570315678523e-05
INPP5B	2.689619998	1.85469241297059	-0.834927585029412	6.15789282895614e-07	2.84594031855492e-06
TSACC	0.171950606	0.631481395728758	0.459530789728758	1.84053253040099e-08	1.965198337888e-07
KCTD15	3.71041985776923	3.14321425812418	-0.567205599645048	0.0372320137798316	0.0481302705587366
FAM206A	2.52132168461538	3.29063576003268	0.769314075417295	1.43282610469019e-07	8.80335311024208e-07
SELENOK	4.73307152438462	4.41810420395425	-0.314967320430367	0.0219947253732755	0.0294863944458271
OXTR	0.299770663153846	0.592542408006536	0.29277174485269	0.000260059649277477	0.000505040613649781
IFIT5	1.89924277523077	2.81229816838562	0.913055393154852	7.71665477007244e-05	0.000172203953663817
ZNF559	2.87927889423077	1.58743854903595	-1.29184034519482	2.6222540134133e-08	2.51193079770878e-07
COASY	3.98480611723077	4.73013600854248	0.745329891311715	4.91322503368933e-08	4.01185684795633e-07
RPS6KA2	3.05982193946154	1.8381831708366	-1.22163876862494	9.67429921466985e-06	2.81914853778082e-05
EXD2	2.46264832123077	2.39736567302614	-0.0652826482046254	0.499377026222393	0.524250459292217
SUMO2P1	0.870236469461538	0.768281372062091	-0.101955097399447	0.430967058030894	0.458763205843001
APP	6.41462032930769	6.62982672889216	0.215206399584464	0.205880580028137	0.23371126366418
CYP7B1	1.081258861	1.16214962661111	0.0808907656111111	0.979179412731757	0.980631483042284
SNORD51	0	0.616112727218954	0.616112727218954	2.65600138824011e-07	1.44022985950471e-06
IFT52	3.80322060607692	3.61224552339216	-0.190975082684766	0.105981403564129	0.126668212899232
NRBP2	3.91409590753846	2.77095619191503	-1.14313971562343	6.19570991284254e-05	0.000141797084562096
GPAA1	5.19498369438462	5.37584271078431	0.180859016399698	0.12702237689843	0.149827966342512
NPIPB15	1.81906676023077	1.26144945961438	-0.55761730061639	0.0587872416072898	0.0734579918256845
SMARCA5	3.30534178776923	3.77260593077124	0.467264143002011	0.000301782212710275	0.000577892970653135
FAM24B	1.12509127607692	1.48987970351961	0.364788427442685	0.00233283338665239	0.00371422158174059
FBXO33	1.70809349692308	2.26093533064706	0.552841833723982	0.000748387460639501	0.00131020349557626
DNALI1	2.08799785092308	1.05117317308497	-1.03682467783811	0.000170182928165567	0.000346088444128922
IPMK	0.885757701307692	1.92130717048366	1.03554946917597	9.73475469374338e-08	6.57972312255836e-07
UBTD2	2.934593944	3.51474257014052	0.580148626140523	0.00221652925827368	0.00354330880348706
ANK1	0.184007487615385	0.626473886490196	0.442466398874811	0.00419556825954625	0.00637018926002114
UGGT1	1.98219233123077	3.26886989236601	1.28667756113524	5.47438760178061e-09	9.77199717111895e-08
IGKV2D-29	1.02007278284615	1.84498415272549	0.824911369879336	0.0660219348209901	0.0819359509631399
ASB1	2.500933756	1.96030955738889	-0.540624198611111	0.000258509953769126	0.000502630677865882
ZKSCAN8	2.40926196615385	2.02986880209804	-0.379393164055807	0.0137422858775172	0.0190828815976292
GTF2E1	1.36884472230769	2.76991398003268	1.40106925772499	3.51026947310186e-09	8.00216449209181e-08
TBC1D9	2.06822034746154	2.56113045720588	0.492910109744344	0.00193856134368181	0.00313107664868361
SSX2IP	1.19529223261538	2.47413861025163	1.27884637763625	6.69912102508588e-09	1.08149530507987e-07
SNORD36C	0.169192350769231	0.922510720137255	0.753318369368024	5.19927183368268e-06	1.6687088689174e-05
CMTM4	1.79644	2.38536537701961	0.588925377019608	0.000416613369730955	0.000769073974555731
TMEM9B-AS1	1.18972062369231	0.919936252052288	-0.26978437164002	0.0314953223705212	0.0411973766292359
TSPAN5	2.61812679838462	2.18488788354248	-0.433238914842132	0.100779836138615	0.121058295718867
HSPA5	5.95660832330769	7.66552687017974	1.70891854687205	1.8566454386859e-08	1.97882622355532e-07
IFT140	2.54374521307692	1.84271515976797	-0.701030053308949	1.07603569371055e-05	3.08789871168689e-05
ASAH2B	0.731428232769231	0.821526067081699	0.0900978343124686	0.236568341578763	0.265074489379009
SCGB3A1	2.33865538746154	1.15501872829085	-1.18363665917069	0.0802674424962632	0.0981867704135422
POLR2K	4.283708553	5.00483054713725	0.721121994137254	7.69658946547825e-06	2.31957613723211e-05
MFSD4A	0.97548652	1.51455673708497	0.539070217084967	0.450991622516792	0.478412999394736
HCG4	0.470813800769231	0.871883059457516	0.401069258688286	0.0431910755561462	0.0552633025178104
LTA4H	4.48985106030769	4.01795325896405	-0.47189780134364	0.000748386614214041	0.00131020349557626
MPZ	1.53002377461538	0.582102270869281	-0.947921503746104	4.74637379636837e-08	3.9129820188982e-07
RER1	4.88222823853846	4.40572970207516	-0.476498536463298	0.00160632133977342	0.00263812934884892
MON1A	1.75915755815385	1.8339381715719	0.0747806134180493	0.61135675680713	0.631138338571614
CNPY4	3.48526820484615	2.7080823043268	-0.777185900519357	2.10055441641532e-05	5.52244051694998e-05
CIAO3	3.02285766084615	2.42715528077778	-0.595702380068376	0.000314543063017314	0.000598652775038088
TMEM240	2.30589129361538	0.698045058424837	-1.60784623519055	6.57766621287284e-09	1.07147574675971e-07
TP63	1.21505107484615	4.1754030820719	2.96035200722574	0.000548982636636286	0.000985919237223103
MLPH	5.04926456376923	2.32420243235621	-2.72506213141302	3.73816902830855e-06	1.26278123407305e-05
PPP6R2	4.23266481230769	3.71098970571242	-0.521675106595274	1.68314747579578e-06	6.48155744162212e-06
PLAC8	1.32069482976923	2.20962369220915	0.888928862439919	0.0215542053128828	0.0289365810623257
ZNF785	2.14521399976923	1.61063773337582	-0.534576266393413	2.652376353564e-06	9.45876371928208e-06
CIRBP	7.29394993438462	4.84642801402614	-2.44752192035847	1.08672796804527e-09	7.46422448508351e-08
SPIN3	1.58491789776923	1.15606911416667	-0.428848783602564	0.000130445342056271	0.00027397448991136
CEP170B	2.84631581546154	3.98666363543791	1.14034781997637	2.16905103554958e-07	1.2301092153899e-06
YIPF2	4.25664739430769	4.11750912035948	-0.139138273948215	0.0525125859287382	0.0661944774420177
ZNF69	0.959141264384615	0.648317513140523	-0.310823751244092	0.00419556475580738	0.00637018926002114
ELOCP19	1.45965932292308	0.94298277170915	-0.516676551213927	0.00178381160033573	0.0029019447111859
NCOR1	3.93890367453846	2.71818251738562	-1.22072115715284	7.04797117022674e-08	5.1619588790697e-07
ERV3-1	1.72599640269231	1.51770652192484	-0.208289880767471	0.195617434640273	0.223028140835173
USP2	1.79545756761538	0.834530225980392	-0.960927341634992	3.47087614248212e-06	1.1888435606395e-05
TEAD4	2.13928759730769	3.67689671872549	1.5376091214178	2.77418263399257e-07	1.49084721922253e-06
PARM1	3.84863829484615	1.96105721190196	-1.88758108294419	9.35070409263395e-07	3.99778981623348e-06
ADGRL1	3.08913280007692	2.15612716254575	-0.933005637531171	0.000782455558472649	0.00136424695478966
CDR2L	2.52342891661538	3.29439903246078	0.7709701158454	0.00679994790257824	0.00996508930444105
TRRAP	2.07518434969231	2.62619110164706	0.551006751954751	3.80796946478822e-05	9.21745501554589e-05
EIF3D	6.09751981976923	5.82537871254575	-0.272141107223479	0.00411482846609286	0.00625717840547657
ZNF684	0.965183439923077	1.11838754272876	0.153204102805681	0.0571630229427525	0.0715498510089472
ZBTB21	1.73237174192308	1.95124103110131	0.21886928917823	0.138492436534541	0.162223416300632
TFCP2L1	1.19620353115385	2.33509402143791	1.13889049028406	0.0038438041323128	0.00587296166822453
HIGD1A	5.26484205515385	4.83440841366667	-0.430433641487179	0.0210355429933272	0.0282919584343222
TMCO6	2.61356475992308	2.4037464026732	-0.209818357249874	0.0549907718042021	0.0690922813490316
SKP1	6.75179049007692	4.03480529200327	-2.71698519807365	1.26677074941024e-09	7.46422448508351e-08
SUOX	2.91779773976923	2.54665602777778	-0.371141711991453	0.0015728641761575	0.00258813043971208
CXCL9	0.887001532	3.85205488807516	2.96505335607516	9.0625658489654e-07	3.88999118856015e-06
KBTBD8	0.130724849692308	0.57449990472549	0.443775055033182	1.43282610469019e-07	8.80335311024208e-07
DPY19L1	2.07851471446154	2.63118440526797	0.552669690806435	0.000601180955173505	0.00107265498372392
HLA-F	5.19950912061538	5.01682835822876	-0.182680762386626	0.93027082931389	0.934190231151611
AC010761.1	1.02856747007692	1.49766866257516	0.46910119249824	0.000183156934204036	0.000368954968198035
LGALS2	0.594979903769231	1.79479449602614	1.19981459225691	2.31177161637359e-05	5.99891039996528e-05
ARL14	0.0791606230769231	1.15884108717647	1.07968046409955	2.64598426392987e-06	9.45876371928208e-06
IVNS1ABP	4.40355266284615	4.74889207837909	0.345339415532932	0.117740546799766	0.13958039661796
TBC1D17	4.664431465	3.46328649073529	-1.20114497426471	1.59588599572741e-08	1.80759950985075e-07
CARS	3.20244967015385	2.85567746036275	-0.346772209791101	0.0031093298253145	0.00483275966711713
ZNF148	1.82042424953846	2.56887893403268	0.748454684494218	3.12727121486152e-06	1.08747785046271e-05
IGLC2	5.37628248984615	7.03092389869935	1.65464140885319	0.009348734401911	0.0133551537135557
TRIM7	1.25217405415385	1.84522173771242	0.593047683558572	0.0181467681480998	0.0246871885746438
PLK2	4.59536922692308	3.73591123010458	-0.859457996818501	0.00661366541904898	0.00971226683989724
GON4L	3.13382880784615	2.19217125238562	-0.941657555460533	3.468134817554e-05	8.50281224246268e-05
LONP1	3.86635767038462	4.44928586669281	0.582928196308195	3.37645651522178e-05	8.30442435348253e-05
AKR1B10	1.34757892684615	3.73216115080392	2.38458222395777	0.000608022848021092	0.00108390423686226
SMG8	1.52763053546154	2.50449411680065	0.976863581339115	2.35131771530475e-06	8.56036158033101e-06
CACNA2D1	1.32356076315385	0.99831729604902	-0.325243467104827	0.0449718281957213	0.0573488112821598
PTPRZ1	0.798624899	1.62936627029902	0.83074137129902	0.0732060420569638	0.0901435591071812
PET117	2.06650840553846	2.40310953714706	0.336601131608597	0.010587101745559	0.0149943954546951
SLC27A3	3.65973561992308	2.9101466761732	-0.749588943749874	0.000242015025617992	0.000474256986484877
RPL23AP2	1.03746932846154	1.13663639439542	0.0991670659338864	0.351418430380016	0.38109130476754
TEF	2.96079396538462	2.7394891945098	-0.221304770874811	0.635240230646465	0.653671174626022
LINC01273	0.60791032	0.754048343761438	0.146138023761438	0.172328287520678	0.198614623589166
DESI1	2.83351546076923	3.35996022237255	0.526444761603318	9.22768692478259e-05	0.000201839434426349
RBSN	2.37315913869231	2.18794320802941	-0.185215930662896	0.243323030133486	0.272059855988103
PXYLP1	1.74887849746154	2.09344775879412	0.344569261332579	0.0278152202151402	0.0366975435978472
LEAP2	0.887765051615385	0.682374973349673	-0.205390078265711	0.040419355095567	0.0519440062743825
BCL2L2-PABPN1	1.52379975669231	0.54132427669281	-0.982475479999497	0.000850214975587261	0.00147213287045802
NFKBIE	1.53389396669231	3.439272542	1.90537857530769	1.58356118858448e-07	9.55573225535249e-07
SENP6	4.11934488353846	2.68121917154248	-1.43812571199598	1.0367122880437e-08	1.39100987494635e-07
HINT2	3.59237184107692	3.64591229579085	0.0535404547139264	0.628687487202837	0.647668390808084
USP30	2.26787309761538	1.88169194430719	-0.386181153308195	4.37752751557456e-05	0.000104247672601282
SNORA53	0.823768833538462	0.53988153075817	-0.283887302780292	0.16240852290464	0.187955540109847
APMAP	4.49085210207692	5.72891999716013	1.23806789508321	5.55806242548196e-06	1.7615805496096e-05
CS	4.83747309207692	4.65226185047712	-0.185211241599799	0.13972272923444	0.163617223858956
EMC1-AS1	0.864490494	0.998028180787582	0.133537686787582	0.320589122036092	0.350283754538517
FTH1P22	0.157622412	0.609624384444444	0.452001972444444	0.000314153843733482	0.000598402338609975
OXLD1	3.24467546407692	3.95080461860131	0.706129154524384	1.90779455951541e-05	5.07993906097258e-05
COX6CP1	0.405418191461539	1.32377514066993	0.918356949208396	6.61644975836223e-05	0.000150342657624471
TSEN2	2.35823597776923	1.3855422134281	-0.972693764341126	2.8198080704925e-07	1.51237676574538e-06
AMZ2P1	2.53288520423077	1.50735253545752	-1.02553266877325	2.94583762575162e-06	1.03325338113825e-05
IQCH-AS1	0.726181438923077	0.894374707454248	0.168193268531171	0.0389429981239204	0.050213898100913
ZSCAN5A	1.41871886515385	0.86813184770915	-0.550587017444696	0.000303574521954855	0.000580506591322841
ANKRD6	2.11368916892308	0.926816120771242	-1.18687304815183	1.25326583021487e-07	7.96273327170624e-07
AC092017.1	0.215587761230769	0.597141676006536	0.381553914775767	3.56187771878328e-05	8.71096742135949e-05
GNAI1	2.93558454823077	3.30580177720261	0.370217228971845	0.0383653650723178	0.0495281893237159
ARL2	5.65018610215385	4.30694026330065	-1.34324583885319	3.01799760511604e-08	2.78091400289154e-07
AL121772.3	0.610129396846154	1.09908806896405	0.488958672117898	9.8945360244922e-05	0.00021480128567502
IRGQ	2.21269301576923	2.11498264448693	-0.0977103712823024	0.204235478912524	0.232037759393498
TTC33	1.94293666384615	2.28492721896732	0.341990555121167	0.00885905327006159	0.012718134538652
AL162151.2	6.35876336515385	1.5445602044281	-4.81420316072574	3.07140243473485e-08	2.81260960971686e-07
STIM1	4.18961799746154	3.28181470876471	-0.907803288696833	8.78288463176139e-07	3.78804272884947e-06
IGKV2-29	0.242661447692308	1.11828598287582	0.875624535183509	0.0208393671293758	0.0280581876086495
TNS4	1.65507506253846	4.91480781789869	3.25973275536023	1.36692936957793e-05	3.79048660909243e-05
IFI16	5.12684857369231	5.69052013318627	0.563671559493967	0.00309388551890449	0.004810621535084
PPIF	3.33015223484615	5.20342773263399	1.87327549778783	4.36719192629313e-07	2.1594119510308e-06
BRD1	3.22886143692308	3.24703983118954	0.0181783942664655	0.325852575304089	0.355555307696827
LINC02041	0.0454583753846154	0.965854185650327	0.920395810265711	0.000378795355191683	0.000707806677074798
CWC25	3.25824044092308	3.15390689339869	-0.104333547524384	0.271023098400635	0.30044096871212
EIF4A1	5.75320982138462	1.35352075238235	-4.39968906900226	0.000473073807131734	0.000861721603702062
DOCK9	3.58964125592308	2.32024935449346	-1.26939190142961	6.52071215325742e-06	2.02350967113937e-05
NCOA6	2.50435679969231	3.02195125246078	0.517594452768477	7.21412652304813e-06	2.19789337967971e-05
DIS3	2.42136832523077	2.61725684377778	0.195888518547009	0.0698283299301458	0.0862635344137045
PI3	2.30156632038462	6.9868648679085	4.68529854752388	6.0643020116258e-06	1.89989378624175e-05
CAMP	0.144885130307692	0.595211912957516	0.450326782649824	0.0012420539790653	0.00208031527257315
URI1	3.85866200815385	3.83325818457843	-0.0254038235754148	0.33193632547979	0.36165826222526
UBALD1	3.59308018430769	3.25298454094444	-0.340095643363248	0.00358895356783194	0.00551898579624856
CCDC71L	2.47932464530769	2.74771036644444	0.268385721136752	0.146002985490186	0.170442062566242
USP12	2.57566214469231	2.76824626254575	0.192584117853444	0.110020504507697	0.131147679661468
OR2I1P	0.240433097384615	2.18196008809477	1.94152699071016	1.31782044817187e-07	8.27602743627019e-07
OS9	6.01310684446154	5.83643613146405	-0.176670712997486	0.0544096322846054	0.0684109392053463
RPUSD3	3.338373012	2.55062661338889	-0.787746398611111	3.42202408956751e-05	8.40623700345895e-05
S1PR2	2.48155745453846	1.92513942729085	-0.556418027247612	0.0038815207370391	0.00592779497841607
ADRB1	0.0611687734615385	0.600541329094771	0.539372555633233	8.0094581922201e-08	5.68128220479227e-07
HTR7	0.148574455615385	0.699435355226144	0.550860899610759	0.0451351933994909	0.0575178014383042
MSX2	0.708044609923077	1.2068210399281	0.498776430005028	0.236568514861017	0.265074489379009
HDAC2	4.10653593923077	3.28219473520588	-0.824341204024887	0.000170181510113315	0.000346088444128922
AAMDC	4.26061892584615	2.90987260798366	-1.35074631786249	7.2928243479238e-08	5.27692311432822e-07
SRRD	2.06665218115385	2.19707865882353	0.130426477669683	0.197746389109597	0.225297073038745
CLSTN1	5.52285576630769	6.1551436290817	0.632287862774007	0.001123528545928	0.00189827485378933
EHBP1L1	5.02907063076923	4.27359170255229	-0.755478928216943	1.36693688467149e-05	3.79048660909243e-05
PLSCR4	3.35674277830769	2.35329068670261	-1.00345209160508	0.000384030291946123	0.000715690809688716
PCDH12	1.12881090153846	0.851452160607843	-0.277358740930618	0.0798397830900867	0.0976710776092547
RGL1	2.49482124484615	1.83999309181699	-0.65482815302916	0.00185970822824082	0.00301452535720984
ERBB3	2.44026377876923	4.29299024574183	1.8527264669726	2.18870572356808e-05	5.71346669618445e-05
BLVRB	5.15976983207692	5.74310706533333	0.583337233256411	0.00127847156467804	0.00213536425388941
UNC119B	2.78880734076923	2.89647914212745	0.10767180135822	0.374905698542642	0.404262628034006
SATB1	2.28857344307692	1.14790822214379	-1.14066522093313	1.12739969723019e-06	4.65315403123058e-06
REEP6	1.52051704392308	2.26359568098039	0.743078637057315	0.00893908401016152	0.0128159817458379
FAM81A	0.636255075307692	1.24894802881046	0.612692953502765	0.00120518658202926	0.0020233751938606
PRKDC	3.87007743569231	4.15224566418301	0.282168228490698	0.133653095962822	0.156906541192982
TGM1	1.66143484953846	3.46626634305882	1.80483149352036	0.00718676862835681	0.0104977913278382
GNAI2	6.36404387392308	5.08906967022876	-1.27497420369432	2.15608319648481e-09	7.51545493920319e-08
KDM3A	3.33092020430769	2.87116498745425	-0.459755216853444	0.0068630991133223	0.0100530752530249
AL353625.1	0.900423649153846	0.614816116722222	-0.285607532431624	0.0171208682986795	0.0233857407326202
SCARNA13	1.18872151261538	1.21516701660784	0.0264455039924587	0.940037450277739	0.943296630349115
ANGEL1	2.34094533176923	2.04508512465686	-0.295860207112368	0.0110634316425789	0.0156267383470407
SOX2	0.658553868384615	3.74140157104248	3.08284770265787	7.1433698266825e-05	0.000160673775007911
AC083798.2	2.11047706846154	0.461877855934641	-1.6485992125269	7.75342270863707e-09	1.1788805793197e-07
ATAD2B	1.56216523330769	1.59625352665686	0.0340882933491704	0.593178687714867	0.613661847863826
POLR2J3	4.01566812130769	0.673854337382353	-3.34181378392534	3.05930759459816e-07	1.61937483648749e-06
AL096870.2	0.703059874230769	0.491968577509804	-0.211091296720965	5.09370293847973e-05	0.000119356850677854
AL136116.3	0.405647780384615	1.22498895330392	0.819341172919306	1.83882463377064e-07	1.080626166213e-06
FAM72B	0.227789078307692	0.826575231627451	0.598786153319759	5.17448707067383e-08	4.15394187426852e-07
SCRN1	3.37435893523077	3.67538790813725	0.301028972906486	0.0370923321343151	0.0479649369102425
SNRPE	5.36848992315385	5.49753675936601	0.129046836212167	0.321336830606191	0.351077003738803
TBX18	0.825948437769231	0.52396662198268	-0.301981815786551	0.00242961858592776	0.0038581085186334
SPRY1	5.03709548261538	2.26168777229412	-2.77540771032127	9.29978806878803e-09	1.30729371221957e-07
ST6GALNAC6	4.76444640538462	3.10481860636275	-1.65962779902187	2.85835137392389e-09	7.72156666265264e-08
C2CD2	2.60318565023077	2.29721308868954	-0.305972561541227	0.0192261148042846	0.026024488886953
FABP4	3.16328365130769	2.2682335665098	-0.895050084797889	0.0033164526238929	0.00513083827173792
SUMO2	6.20666554938462	5.99136336215686	-0.215302187227753	0.0092240156850441	0.013194338555425
ELN	5.20513018507692	2.12098324498693	-3.08414694009	1.90072405411375e-07	1.11056003853914e-06
MAFG-DT	0.921332547384615	1.59486709726144	0.673534549876822	0.000594412860190545	0.00106174412602857
ARHGAP33	3.04152031961538	2.21217135599673	-0.829348963618652	0.0014300035556708	0.00236771806356526
WDR26	3.78607238407692	3.59483519462418	-0.19123718945274	0.195617269422236	0.223028140835173
AC130689.1	0.457697397076923	1.25418505746732	0.796487660390397	1.74960552299782e-07	1.03684388657716e-06
TRAPPC10	2.13129916023077	1.4754606696732	-0.655838490557567	0.000247893954813138	0.000484201305214592
NAGK	4.64266602453846	3.36756060634314	-1.27510541819532	0.000286089293977292	0.000549662557355952
ATF7IP	2.39534019476923	2.67819577279412	0.282855578024887	0.011308688131627	0.0159536267070598
CUEDC1	3.87635011361538	3.37558167774837	-0.500768435867019	0.00839223609619627	0.0120972570204335
CGREF1	1.22100626092308	1.21005928172222	-0.0109469792008547	0.407981776885251	0.436617275652436
OTUB1	4.58579286292308	4.46870945672222	-0.117083406200854	0.189848636312254	0.21707729650906
C8orf37	0.736738698923077	1.09692853980065	0.360189840877577	0.000242014061983495	0.000474256986484877
AC114489.1	0.0142264253846154	0.542982134931373	0.528755709546757	2.60508390254273e-06	9.33521996294773e-06
WDR25	2.07361655653846	1.73444922045752	-0.339167336080945	0.000258509613638439	0.000502630677865882
H3F3AP6	0.407560051461538	0.652888060836601	0.245328009375063	0.00616776629257491	0.00910198999089995
DMRTA2	0.0243157911538462	1.34618859689542	1.32187280574158	2.55553755767389e-07	1.39645026818594e-06
PPP1R2	3.49316211561538	3.80233120835621	0.309169092740825	0.0172641567075659	0.0235696701011459
FLT3LG	3.03038966007692	1.18456943881373	-1.8458202212632	9.09725212054054e-08	6.25587933975579e-07
ZNF813	0.552805945615385	0.786279144218954	0.23347319860357	0.552440929410355	0.574893263812715
KIAA1191	4.57733260123077	4.46564126673529	-0.111691334495475	0.463066768959679	0.489971854766509
EID1	6.00358287592308	5.33151407546732	-0.672068800455757	0.0023091235890004	0.00368046620893759
AC023157.1	0.643851173846154	1.11192141254902	0.468070238702866	0.292980759203646	0.322717668067363
SF3B5	5.77932307515385	6.88770743054575	1.10838435539191	1.03117234566276e-05	2.97946784021632e-05
FBLN5	5.70448869076923	2.07510489272876	-3.62938379804047	2.85840879481123e-09	7.72156666265264e-08
RTN4IP1	1.27946795623077	2.44240740765686	1.16293945142609	2.86324161932719e-08	2.67018576376001e-07
NME6	2.53081850592308	2.08814873937582	-0.44266976654726	0.000204372604786317	0.000407138663572772
ERVK3-1	3.313128893	1.99482780454248	-1.31830108845752	3.11507070230575e-05	7.74494883854932e-05
HMGN2P15	2.61215647553846	1.40507560658497	-1.20708086895349	0.000183156934204036	0.000368954968198035
AL513497.1	0.074876572	0.532231537101307	0.457354965101307	8.64831593480157e-09	1.25265330358591e-07
P4HA1	3.35522373169231	4.35001939418301	0.994795662490699	4.64556969299284e-05	0.000109873051526322
CNOT6	2.02926285669231	3.33491578904575	1.30565293235344	2.75319446233382e-09	7.68079563607608e-08
FAM83D	0.688624490384615	4.39140357224837	3.70277908186375	1.68588492747128e-09	7.46422448508351e-08
AC097376.2	0.875931087846154	0.646323237215686	-0.229607850630468	0.00121821634393271	0.00204271803350821
AC084859.1	0.124294684461538	0.586293019392157	0.461998334930618	2.35116989847958e-05	6.08652958226434e-05
TTC12	2.11969779492308	1.43110375676797	-0.688594038155103	3.85048881127123e-06	1.29264663293121e-05
TSSK5P	0.172651967692308	0.731887104480392	0.559235136788084	2.9010994606096e-06	1.0187908384528e-05
NAAA	2.92692866423077	2.15410584567974	-0.772822818551031	5.36787048642226e-05	0.000124914570849571
TMEM65	1.56267911723077	2.3411468467549	0.778467729524133	7.74534989629292e-07	3.41412073322675e-06
TRMT61A	2.775710225	3.17599541850654	0.400285193506536	0.0184495917863437	0.0250571212525759
FKBP8	6.668416683	6.45018062092157	-0.218236062078431	0.0645531474502365	0.0801929496338954
CAMK2D	2.99123697276923	2.72733041484967	-0.263906557919558	0.140135252890555	0.164017343937761
AC015813.5	0.692147246692308	0.795301283163399	0.103154036471091	0.154709176787253	0.179699730868579
ADSSL1	1.93040988538462	1.88430094894118	-0.0461089364434391	0.857455948773558	0.865250032232712
RHOF	1.989463997	0.690486639705882	-1.29897735729412	0.000103423099327278	0.000223355968319468
SLC35E1	2.78499739915385	3.40997669289542	0.624979293741579	1.96106005572654e-05	5.20130890280878e-05
CHD6	2.49328141346154	2.15955431272222	-0.333727100739316	0.00543297332630774	0.00808688763035742
AC026803.2	0.325724363769231	0.547430154385621	0.22170579061639	0.00165779720239701	0.00271685107860862
AC005674.2	1.34762013276923	0.697902206490196	-0.649717926279035	4.64560724401458e-05	0.000109873051526322
CCDC82	3.05140014923077	1.96476165135621	-1.08663849787456	1.48887523671718e-06	5.86718783434507e-06
C19orf53	5.816796389	6.25487813695098	0.43808174795098	0.00351896767453104	0.0054196751724854
AF127577.4	0.366263230076923	0.516425589666667	0.150162359589744	0.0559695545933939	0.0701969286208847
DOC2GP	0.966741735076923	0.670346145058824	-0.2963955900181	0.019384822687543	0.0262217816537628
TMEM14A	3.67596487853846	5.22124007006863	1.54527519153017	5.64205601073285e-07	2.66065357129574e-06
RBP7	3.18685369507692	2.23240869786928	-0.954444997207642	0.0061390955157368	0.00906050447268822
GOLGA4	2.901491483	3.15262243985294	0.251130956852941	0.0521399426456508	0.065806412647925
TANK	3.38307998053846	2.94518572593464	-0.437894254603821	0.000333649651246231	0.000631165723757117
TBC1D22B	2.07106326315385	3.1821910572549	1.11112779410106	6.82286483819186e-09	1.09491839519657e-07
CYC1	5.17004955692308	6.09558582969608	0.925536272773002	1.05917702210539e-07	6.98750487058167e-07
BRD7	3.95008567146154	3.33813238569935	-0.611953285762192	7.66724201255342e-05	0.000171313287206322
MIATNB	1.46056337169231	0.92539689696732	-0.535166474724987	1.81672513191287e-06	6.88790725192722e-06
SEPHS1	3.14984198053846	4.09128699146078	0.941445010922322	3.47085452876461e-06	1.1888435606395e-05
NMD3	3.25124456084615	3.76545714643791	0.514212585591755	6.19569050831237e-05	0.000141797084562096
STX4	4.68022175015385	3.84302326062745	-0.837198489526395	4.46247420099282e-06	1.46324842128203e-05
DLEU1	0.905624244153846	0.740316375601307	-0.165307868552539	0.259175474486574	0.288352432112628
TMTC3	1.43577893615385	2.8577484725	1.42196953634615	5.54368492017709e-08	4.34911926207114e-07
AC060780.3	0.199392603076923	0.830306660833333	0.63091405775641	0.000122735126954244	0.000259868182583199
AL390879.1	0.951970312538462	0.867377628160131	-0.0845926843783308	0.110705378417599	0.131857435250032
RNF6	2.17718339815385	3.23590712337582	1.05872372522197	5.26445009073821e-08	4.20329704403112e-07
BANP	2.45347337669231	1.55185648671242	-0.90161688997989	1.42549541069458e-05	3.93071194364523e-05
TMEM64	2.41141125346154	2.08169812527778	-0.329713128183761	0.0737018082354836	0.0907030302111403
AFTPH	3.08274153215385	3.20082984170915	0.118088309555304	0.221132441882247	0.249503665313033
RPL37	8.29285736623077	6.54301730338562	-1.74984006284515	5.68690478668661e-07	2.6810166603437e-06
HDAC7	4.908391068	3.58511659722222	-1.32327447077778	1.53987050125223e-08	1.76759554356587e-07
ENO3	2.09778962169231	1.24302176810458	-0.854767853587732	0.000524495150867972	0.000946768869829388
AFG3L1P	2.60718419238462	1.53611391939542	-1.07107027298919	0.000436373227632463	0.000801808705991309
GRHL3	0.924197078923077	3.09496857021242	2.17077149128934	1.98825088277108e-05	5.26389583599374e-05
RUSC1	3.777137979	4.02572791580392	0.248589936803921	0.0915763005456611	0.110774876171616
LAMTOR2	4.34068898053846	5.31813708043791	0.977448099899448	7.16932580054456e-08	5.20854705049662e-07
RHOU	2.94860366915385	2.07385479700654	-0.87474887214731	0.004319158364788	0.00654557445315417
DAP3	4.52725888707692	4.61572615253922	0.0884672654622927	0.528072754791474	0.551731292174502
DKC1	3.56362908330769	4.87070573921569	1.30707665590799	5.89217979765316e-09	1.00953474290398e-07
AP001628.1	0.0404795526923077	0.568380122143791	0.527900569451483	5.58819579801936e-08	4.38188086571349e-07
VIRMA	3.29096752461538	2.6625975960817	-0.628369928533685	4.66355789130892e-06	1.51904256487531e-05
FYN	4.47761121023077	1.89984306372876	-2.57776814650201	6.94891913556016e-09	1.10311539029539e-07
AC080013.3	0.721227569538462	0.659836695937909	-0.0613908736005531	0.394206821475973	0.423357021102741
DBNDD2	4.12027703615385	1.47674070176144	-2.64353633439241	9.9988350120442e-09	1.36301202681456e-07
DNPH1	4.30494414407692	4.86089951970915	0.555955375632228	0.0014300035556708	0.00236771806356526
NAF1	1.94848249469231	1.56480469110131	-0.383677803591	0.000484076343990504	0.000879883239857774
ARHGEF2	3.97810568053846	3.0838765390719	-0.894229141466566	1.21829880217257e-06	4.9576502611437e-06
ADRA2C	4.57927731023077	1.6404377874085	-2.93883952282227	3.83905227353193e-07	1.94205720454244e-06
ZNF638	4.64546567053846	3.35048906419608	-1.29497660634238	2.24712062458636e-06	8.2383095082339e-06
TK2	2.99245559953846	1.91908252763399	-1.07337307190447	1.02738256046463e-08	1.39100987494635e-07
UXS1	3.07347673546154	2.86196879916667	-0.211507936294872	0.0377950136750475	0.0488269581708425
EPB41L5	2.05186760515385	1.63844844417974	-0.413419160974108	0.00105277731556521	0.00178880540210514
PRSS22	2.03930128323077	4.44799328378758	2.40869200055681	0.000938748264863755	0.0016100844789012
TMEM52B	0.0490603272307692	0.521467258075163	0.472406930844394	3.10390948606929e-06	1.08147394830079e-05
HLA-L	1.05772336461538	1.26030789406209	0.202584529446707	0.440004998248965	0.467799344809395
CCRL2	0.623561899615385	0.846897913441176	0.223336013825792	0.244565661493316	0.273317261358592
BIRC6	2.94180473192308	2.45963575539869	-0.482168976524384	0.000148611906925472	0.000307861092749421
STK39	2.36102484623077	3.29722526827124	0.936200422040472	0.000150461249979113	0.000310857792089638
AC131157.1	0.00255075915384615	0.632083362081699	0.629532602927853	0.000180353477106889	0.000364484932287838
GBP2	5.03480588469231	4.49586164131046	-0.53894424338185	0.0668055644271213	0.0828196870303489
LACC1	1.00380159261538	1.84003864911765	0.836237056502262	3.48387399310624e-07	1.79773225199883e-06
CLCA2	0.980062325461538	4.45504434528105	3.47498201981951	7.61809355253672e-05	0.000170241209193243
TOP2A	0.644882988769231	5.2348726381536	4.58998964938436	1.08674328010211e-09	7.46422448508351e-08
FBXO25	2.17133423007692	1.77021430314052	-0.4011199269364	8.44025297409588e-05	0.000186503677405967
TMEM181	3.329166856	3.39047012777124	0.0613032717712416	0.546297236634544	0.568865468747733
ANXA1	6.42533315076923	7.29850142216667	0.873168271397436	0.00360656441824119	0.0055451057145968
LAMTOR5	5.37895186130769	4.85452791770588	-0.524423943601811	0.000292963436529461	0.000561878032392919
MIR5587	0.0306941425384615	0.792878082199346	0.762183939660885	1.40966567839832e-05	3.89562852778857e-05
FAM98B	2.19865049453846	2.85048727318627	0.651836778647813	0.000134570375805301	0.000281399304227002
LRRC56	0.798666255846154	1.78394202381046	0.985275767964304	6.50965687824992e-07	2.97374629883525e-06
TOR2A	2.15380487761538	2.75985103365359	0.60604615603821	2.85896038810419e-06	1.00670043676958e-05
RALGPS1	1.50815265907692	1.12754099863072	-0.380611660446204	0.0092656240448025	0.0132443288769617
HDAC1	5.10834113261538	5.95958816797712	0.851247035361739	3.65710932761272e-07	1.87113819771273e-06
AC008280.3	0.705464197692308	0.785849538316993	0.0803853406246857	0.0915765403395531	0.110774876171616
TSPAN33	1.13507931807692	2.71230934762745	1.57723002955053	8.8520564975849e-07	3.81580137534192e-06
C5orf51	2.03207608838462	3.0127376180719	0.98066152968728	4.59559385993462e-06	1.50143093871154e-05
UCN2	0.61823026	1.6910672165817	1.0728369565817	0.000244938755996064	0.00047906028936479
CEMIP2	2.081645462	2.45037212155882	0.368726659558824	0.0814375723004824	0.0994380120420535
CNOT9	3.12442963415385	3.87103934554902	0.746609711395174	1.04151798370426e-07	6.90435645163854e-07
KPTN	2.14512198361538	3.11943732978431	0.974315346168929	1.93241932019044e-07	1.12462238763633e-06
MT-ND5	8.767872108	9.54693072093137	0.779058612931372	0.00955655828424668	0.0136421258297578
HOTAIRM1	2.42710973415385	2.33276960570261	-0.0943401284512317	0.752983717864543	0.765307587580643
SLC8A2	0.758896940076923	0.581731733950654	-0.17716520612627	0.0245109181027846	0.0326049211231077
ENTPD8	0.367107894923077	0.72952975048366	0.362421855560583	0.126638018672339	0.149429718581655
SAA4	0.383760561923077	0.544970298846405	0.161209736923328	0.0105265605478622	0.0149138543146635
KCTD10	3.99927320661538	2.92393418251307	-1.07533902410231	5.78492739970667e-09	9.95367445803187e-08
SMYD4	2.04514101846154	1.68713307046405	-0.358007947997486	0.000423920883360967	0.000781317907381687
IGHV3-11	1.31010267338462	3.41250913383987	2.10240646045525	0.000500996831796461	0.000908254401496436
CARD6	1.24603205846154	2.20818777310131	0.962155714639769	0.00054276365253954	0.000976155490497211
JUND	6.69477102353846	6.4605102563268	-0.234260767211664	0.407980910339817	0.436617275652436
CAPZA2	4.37736342746154	3.55210126127451	-0.825262166187028	9.90070488693477e-08	6.64203207107557e-07
TACC1	4.99166435823077	2.40203383979739	-2.58963051843338	1.15113447702878e-09	7.46422448508351e-08
AL050341.2	2.06234402792308	2.32578754278758	0.263443514864505	0.023084286403692	0.0308450387113851
NOL8	3.12983249038462	2.68293969580719	-0.446892794577426	0.000991534135767982	0.00169327675053244
Z74021.1	1.76356711438462	1.41339018737255	-0.350176927012066	0.0544104797524869	0.0684109392053463
SETDB1	3.29334522669231	2.82538356931699	-0.467961657375314	0.000928507772576111	0.0015943765034243
TFAP2A-AS1	0.305478374461538	0.861190881238562	0.555712506777024	4.87334403592832e-06	1.57564652173003e-05
RHOT1	2.96170444538462	2.64726156321242	-0.314442882172197	0.000778117495077395	0.00135683387807963
AC073389.3	0.588938938769231	0.552011480712418	-0.0369274580568124	0.624335070766028	0.64342995021147
HMCES	3.68144199730769	5.50123428770588	1.81979229039819	3.85241016199506e-09	8.22683994840521e-08
TOB1	4.31793965653846	4.97441726010458	0.656477603566113	0.007455469829282	0.0108580417407218
SQOR	3.50710871338462	4.42468626240523	0.917577549020613	0.00107007278192421	0.00181477595746947
SPRR2E	1.49701047661538	3.22026972234967	1.72325924573429	0.0178915597898438	0.024370653086292
DSP	2.28881596292308	6.62239608633987	4.33358012341679	1.46603736057372e-06	5.79598692218918e-06
RAB4A	3.55787896961538	3.92244040895098	0.364561439335596	0.00732002933237165	0.0106741609645743
SKA1	0.169162016692308	2.9035948178268	2.73443280113449	1.04580594015569e-09	7.46422448508351e-08
CYP39A1	1.39819129269231	1.1317995754902	-0.266391717202112	0.0798398109442601	0.0976710776092547
SDC3	3.636122211	3.39862978166013	-0.237492429339869	0.199892581264635	0.227518185192219
ZNF750	1.17362512476923	3.59755163483007	2.42392651006083	0.000154224035887391	0.000317458750653366
DUSP28	1.25458932853846	1.04376371872222	-0.210825609816239	0.00489370178087577	0.00734697003076922
ABR	4.56393853184615	3.03967689470588	-1.52426163714027	6.71911817427566e-07	3.05053896671107e-06
ARHGAP22	0.739217842307692	0.932308728411765	0.193090886104072	0.362638370975521	0.392156573043184
NUDT7	1.63946329615385	1.38388151746078	-0.255581778693062	0.0347857859829107	0.045151620971473
SLC25A27	3.72729402876923	1.22303894382026	-2.50425508494897	2.31767351417748e-08	2.31311354313441e-07
ATP2A2	4.66562418853846	4.98435590213072	0.318731713592258	0.0915763305198991	0.110774876171616
ZBED5	3.67269581538462	2.52842406205229	-1.14427175333233	4.58487751740982e-08	3.81871111118029e-07
NALT1	1.14212131138462	1.00614116833987	-0.135980143044746	0.202055608249731	0.229867150874685
RPL13P12	4.72480144207692	3.92395445019935	-0.800846991877576	0.163804602132304	0.18942253523312
NCAPH	0.411469686461538	3.41103724330065	2.99956755683912	1.12927331779934e-09	7.46422448508351e-08
ARHGEF16	1.25086361030769	3.58459277984641	2.33372916953871	1.05924848636594e-07	6.98750487058167e-07
SLF2	2.38786195046154	2.31506272394444	-0.0727992265170938	0.286000820188866	0.315684071250645
RBM48	1.95963069769231	1.89735440886275	-0.0622762888295625	0.440004575641648	0.467799344809395
MTF1	1.33932373361538	2.18689300539542	0.84756927178004	2.53539633177154e-06	9.11572842620966e-06
RABEP1	3.15232152207692	2.95624729855882	-0.196074223518099	0.146429092365484	0.170914917395631
TPSB2	3.62041406	2.15542011587908	-1.46499394412091	0.00111749718879781	0.00188828132152157
AL109976.1	0.194680269923077	0.577034475169935	0.382354205246858	0.000123319097920406	0.000260662717276154
ARHGAP42	1.125758193	0.844194003879085	-0.281564189120915	0.0100396414296644	0.014283928045295
MAPK8IP1	2.04583140738462	1.73193459810458	-0.31389680928004	0.150308114879398	0.174963742307067
DOCK7	2.34626717984615	1.83832560014706	-0.507941579699095	0.00031084551494555	0.000592384406272324
AC135050.6	3.46680694069231	3.26183079842484	-0.204976142267471	0.146856411709886	0.171339571432039
LPAR1	3.81854044853846	2.11091982248366	-1.7076206260548	4.02949638172473e-07	2.02135801160614e-06
CCDC92	3.83656353107692	2.16987496017974	-1.66668857089718	2.85838965440125e-09	7.72156666265264e-08
ZYX	6.98258952930769	5.72622534331373	-1.25636418599397	5.77834197118821e-07	2.70681547165318e-06
MT-ATP6	12.4272138121538	11.7096959303693	-0.717517881784566	2.56673086241114e-05	6.57524479499917e-05
RPL23AP53	0.984801580846154	1.08349852048693	0.0986969396407742	0.33117198479443	0.360946800848973
AC007318.1	1.50520982538462	2.08684316671242	0.581633341327803	0.0079475618843223	0.0115105069270928
PPIA	7.48511699115385	6.7694289085915	-0.715688082562344	0.000986060326828973	0.00168529415068976
HNRNPAB	5.20388423823077	6.7837377065098	1.57985346827903	2.36859888743436e-09	7.5537937936683e-08
IPO13	3.08827169038462	3.48492813337909	0.39665644299447	0.000222447499057849	0.000439205007072929
AP3S2	2.37775845192308	1.71676367254902	-0.660994779374057	1.99734953216908e-07	1.15577623298863e-06
SLC52A3	0.730813077846154	2.53519924514379	1.80438616729764	3.00989874646366e-07	1.59688400951738e-06
DHFR2	1.35279044476923	1.60293320274183	0.250142757972599	0.0179224757685161	0.0244086764961016
TIMM23B	1.99893406515385	1.37096706574837	-0.62796699940548	4.16145868128404e-07	2.07663447710543e-06
CST6	0.930477795538462	3.21028645856536	2.2798086630269	1.17121601463731e-05	3.32628429519958e-05
KYAT1	2.03801860661538	1.98108043636275	-0.0569381702526397	0.500352720010802	0.525036867359004
ALKBH4	2.03847317661538	2.85068474882026	0.812211572204877	7.11093889126298e-06	2.17420809705614e-05
SDCBP	5.62829821738462	4.72238013880392	-0.905918078580694	1.84465500405362e-06	6.96928525145932e-06
NEURL1	2.15650670592308	1.22059875393464	-0.935907951988437	0.0016929390194767	0.00276717066468769
CHST6	0.717190547153846	1.29424534396405	0.577054796810206	0.00208399422635661	0.00334628597813187
BLZF1	2.42027569515385	3.1776678395817	0.757392144427853	2.93175930159016e-05	7.3636997923715e-05
SMC5	3.07000207723077	3.12906794363399	0.0590658664032175	0.591056292289148	0.611778696520229
BRIP1	0.191952739692308	2.01990414513072	1.82795140543841	1.12928919800118e-09	7.46422448508351e-08
NINL	2.55720918069231	2.12213521778758	-0.435073962904726	0.0128285926923819	0.0179014920669932
SORL1	2.21312578561538	1.93582487253922	-0.277300913076169	0.425597672393758	0.453642585423087
LGR4	1.98499496338462	2.74823940421895	0.763244440834339	0.00306322561931186	0.00476521363257574
COX18	1.59934348446154	1.58909379087908	-0.0102496935824534	0.76466838127245	0.776258684076216
IRX3	2.10231349153846	3.75413782412745	1.65182433258899	8.12255433465957e-05	0.000180369584783809
RBM38	3.09156504807692	4.47686762487582	1.38530257679889	1.40571332953459e-05	3.88541833751312e-05
AKAP9	3.00273351976923	1.94588003273856	-1.05685348703067	1.13862997730163e-05	3.24853882933312e-05
EDF1	7.22586873661538	7.84657016364379	0.620701427028406	1.73150116069819e-05	4.66539139789973e-05
LILRA5	0.551819541307692	0.883140773545752	0.331321232238059	0.00637240360257083	0.00937922235090925
DNTTIP2	3.39175297446154	3.57961084042484	0.187857865963298	0.0293769802269385	0.0385884253963078
PLA2G4C	1.94532819007692	0.889125676091503	-1.05620251398542	2.47387460241589e-07	1.36243831314838e-06
MMS22L	0.684916937692308	1.16344042671242	0.478523489020111	7.21414056043701e-06	2.19789337967971e-05
SPPL2B	3.96191802784615	3.0020609365098	-0.95985709133635	0.000279362142330192	0.000538461088323869
FAM171A2	1.46435447969231	1.16197119925817	-0.302383280434138	0.0161461892546378	0.0221627636471677
GFPT2	3.19085948392308	1.3608677504183	-1.82999173350478	2.99024256045989e-06	1.04610522756136e-05
SHE	2.24080009553846	0.522624589715686	-1.71817550582278	1.56765670836303e-08	1.78934205742897e-07
ALPK1	2.049259885	1.53969921225817	-0.50956067274183	0.00189876439814621	0.0030719937214125
CRTAM	0.176315558538462	0.614765702810458	0.438450144271996	0.00020938974057372	0.000416061843367899
NR2C1	3.358533404	2.09130939053595	-1.26722401346405	3.36915968675953e-06	1.15817168100667e-05
SMAD3	3.69331321353846	3.76710752317647	0.0737943096380094	0.503285418855568	0.527738246025169
NDN	5.09329705307692	1.87926594270915	-3.21403111036777	2.96744516368865e-09	7.82823558372405e-08
CARD14	0.805960549153846	1.43709463372549	0.631134084571644	0.000276055326089109	0.000532466547278905
SELENOO	3.61369403369231	3.87011746459477	0.256423430902463	0.0162141056613129	0.0222540625420069
MRPS36	3.23774171784615	3.80751675981046	0.569775041964304	0.000428860096751061	0.000789348010427781
PLA2G4A	2.00956794538462	2.09683720182353	0.0872692564389137	0.99877512091241	0.998960022199836
SEMA4C	4.15125842684615	3.3401003577549	-0.811158069091253	2.79632654212933e-05	7.06075950249497e-05
TRGV10	0.225279282230769	0.660907033810458	0.435627751579688	0.00216618028764131	0.00347068506347275
TANGO2	2.47882282353846	2.09374951501634	-0.385073308522122	0.00123137483382138	0.00206265701733502
NUP98	3.83633710061538	3.41345342456536	-0.422883676050025	0.000187683935870489	0.00037737072386868
PIGX	2.28438988815385	3.57429105152614	1.2899011633723	1.68370098984561e-08	1.86659308876536e-07
PILRA	1.99053797807692	1.61073188840523	-0.379806089671694	0.0814375723004824	0.0994380120420535
POLI	2.98109925707692	1.21408612348693	-1.76701313359	4.50613340511812e-08	3.7744828650863e-07
MIR181A2HG	0.197767444846154	0.637714914261438	0.439947469415284	5.80472479934308e-05	0.000133810151208178
MIR200A	0	1.35217302456209	1.35217302456209	3.52034599171496e-08	3.1168486206622e-07
RAP1GAP2	1.83804083376923	2.16847336586928	0.330432532100051	0.0762107558757662	0.0935067321146418
NFATC4	5.70278531753846	1.49788084422876	-4.2049044733097	1.06609806557065e-09	7.46422448508351e-08
IGHV3-20	0.294129575230769	1.22958099905556	0.935451423824786	0.000530988014780208	0.000956888341511854
FAM72D	0.136326829615385	0.713202775202614	0.57687594558723	1.35838769347566e-08	1.63329991165514e-07
FAU	8.07686668061538	7.66949552911111	-0.407371151504273	0.000377305375875616	0.000705103831683614
ALYREF	4.425558579	6.10430679928105	1.67874822028105	6.22535336171268e-09	1.04028503571864e-07
SOCS6	2.10166094046154	2.50758603297386	0.405925092512318	0.0158100842257134	0.0217437289037219
HNRNPL	5.99968423123077	5.40306036479085	-0.596623866439919	0.0001970512230981	0.000393870717773656
DEPDC1	0.173360804076923	2.44234220239869	2.26898139832177	1.06609054759232e-09	7.46422448508351e-08
IQCN	1.52462600230769	0.500607687653595	-1.0240183146541	2.59851720662453e-07	1.41473855844711e-06
TRMT6	2.015354567	3.22414046320261	1.20878589620261	9.13249043924925e-09	1.28937978145537e-07
CYCSP10	0.465856280076923	0.576853995026144	0.110997714949221	0.471365081309806	0.497758310561604
PIK3IP1-AS1	0.524684557923077	0.534648795784314	0.00996423786123679	0.965713930583889	0.967983388182045
AVL9	2.15875172661538	2.00283392696405	-0.155917799651332	0.188297747242341	0.215395055003378
DIAPH1	3.91623866007692	5.01145930363399	1.09522064355706	9.90043649555507e-08	6.64203207107557e-07
SERTAD3	3.30338155369231	4.11319584289216	0.809814289199849	0.000269547925764354	0.000521221487946139
CCL11	0.712984524461538	1.16756166105882	0.454577136597285	0.110683095775704	0.131857435250032
DSG3	1.22704065423077	5.01744334539444	3.79040269116368	9.34549038419213e-05	0.000204089941616627
ARL1	4.13972270676923	3.92307912778431	-0.216643578984917	0.0567628010636278	0.0710873870395503
ANKRD49	2.42443172030769	2.39772663001961	-0.0267050902880848	0.619995787029451	0.63948662112196
AP002360.3	0.647921692846154	0.878495078604575	0.230573385758421	0.231739925935109	0.260203818346065
COX7C	7.29850553038462	6.74124610936601	-0.557259421018602	0.000144966352300959	0.000300794213704256
NAPSB	0.967898276615385	2.05125683430392	1.08335855768854	0.000215826496125845	0.000427590251706111
AC107464.3	0.712845818076923	0.656168813830065	-0.0566770042468577	0.231737596627252	0.260203818346065
ERP44	3.01487325507692	4.35823473119281	1.34336147611589	2.96120872009813e-07	1.57570964532336e-06
PPIE	3.75972053861538	2.90725456320915	-0.852465975406234	4.08491814796782e-06	1.35953670350992e-05
TAF4B	0.857039335692308	1.34613777163072	0.489098435938411	0.00107007735843631	0.00181477595746947
PCID2	3.87858170153846	2.92078104864052	-0.957800652897939	1.69246389495355e-07	1.00963084262268e-06
SARM1	1.80509708107692	0.502371617643791	-1.30272546343313	3.92189573933932e-08	3.39925594348726e-07
SMAP2	3.38629656115385	3.66296874643464	0.276672185280794	0.0386531748474722	0.0498720272266638
LIPT2	0.598489257153846	1.26376466931699	0.665275412163147	1.42172007851797e-06	5.6451359632536e-06
SRF	4.15011867207692	4.24212943521242	0.0920107631354954	0.42559750130236	0.453642585423087
LTB	0.661491975384615	3.02443342820588	2.36294145282127	3.29418456479999e-08	2.95310527800212e-07
SLC6A8	3.27411929869231	4.7381798108464	1.4640605121541	1.90779794324655e-05	5.07993906097258e-05
AL049840.2	1.74483762653846	1.21165091367974	-0.533186712858723	0.000760998684594538	0.00132869852666877
AC107214.2	0.251620023846154	0.757042718839869	0.505422694993716	5.82463915766146e-07	2.72141762625103e-06
HCAR3	0.447831261615385	1.22009915087582	0.772267889260432	0.004551802382888	0.00687051713744167
MICAL3	2.47974460346154	1.02439248643791	-1.45535211702363	4.94522633479783e-06	1.59539634622098e-05
MEGF9	1.76152095246154	2.39477012102288	0.633249168561338	0.000888575107103014	0.00153099194184123
VIPAS39	2.62947760584615	2.89275264587255	0.263275040026395	0.00794754455004418	0.0115105069270928
USP45	1.37519243476923	1.10329234550327	-0.271900089265963	0.00341646040694663	0.00527221618908706
CHMP4C	1.16480228392308	3.79875230162418	2.63395001770111	1.1553568594592e-08	1.48501839536627e-07
FAM83A	0.948946046307692	3.94171039539216	2.99276434908446	6.61570732322372e-06	2.04868198647296e-05
FOXJ1	0.818414779	2.42634031246732	1.60792553346732	0.00320339924264227	0.00496757184112407
TATDN1	3.25770375292308	2.23430817729412	-1.02339557562896	1.66457829300932e-07	9.94826580128257e-07
DENND5A	4.31684957115385	2.35486753894118	-1.96198203221267	6.45831285804478e-09	1.05947707290678e-07
GTF2IP4	3.53734654146154	1.2782840220915	-2.25906251937004	2.29766464674494e-07	1.28726403713937e-06
APOBEC3C	3.34462325423077	4.62943347782026	1.28481022358949	1.45566839565925e-05	4.00574145269618e-05
COX11	3.46421914384615	2.48679996225163	-0.97741918159452	7.80750929851132e-08	5.56975385461108e-07
AKIRIN2	3.68446593238462	4.51232015529085	0.827854222906234	0.000111546571849582	0.000238549675803183
SUN2	5.68721183853846	4.59762944966667	-1.08958238887179	3.00988362610753e-07	1.59688400951738e-06
NRP1	3.30329057376923	2.15100429412092	-1.15228627964832	1.23907336381988e-05	3.48177896685031e-05
RNF126	3.69537047823077	3.78384276896078	0.0884722907300151	0.41849857801841	0.446869118295282
ACTRT3	0.677658291	1.38124527035621	0.703586979356209	9.07377728066883e-06	2.66765939329643e-05
SYNPO	3.31435362153846	2.96487279056536	-0.349480830973102	0.185223482990409	0.212222832413591
DDB1	4.93997378846154	4.12551133472222	-0.814462453739317	3.21227815779154e-07	1.6855136150942e-06
RAD54L2	1.59343115269231	1.70045413527451	0.107022982582202	0.235354469693674	0.263823975104038
ZC3H10	1.18028196715385	1.02884135065359	-0.151440616500252	0.119188929734804	0.14112192599877
FAM227B	1.67921099953846	0.497935010101307	-1.18127598943715	1.6230479158792e-09	7.46422448508351e-08
MFF	4.49451188530769	3.33608665296078	-1.15842523234691	2.01152925506103e-08	2.08993984507026e-07
MARCH8	2.53275368615385	2.14270781730392	-0.390045868849925	0.00901970888544951	0.0129236080545324
MSRB2	3.887710625	3.3176389973268	-0.570071627673203	0.00564202865809073	0.00837494280523258
LDHAP3	0.105707150769231	0.82351189222549	0.717804741456259	1.74193880626981e-06	6.66352234411638e-06
ATRX	2.75378562492308	2.05160566826144	-0.702179956661639	1.46615828045732e-06	5.79598692218918e-06
NLRC3	0.508785404230769	0.91677229048366	0.407986886252891	0.000393086260339502	0.000730554507564632
HIST1H2AL	0.0122267723076923	0.555975037816993	0.543748265509301	9.56504312406877e-09	1.3295902140215e-07
ALDH1B1	2.54175097246154	3.24945083347712	0.707699861015586	0.0289232455879929	0.0380263177180203
CNTLN	1.44238711	1.28418287813399	-0.158204231866013	0.124368216798276	0.146899914138347
FYB1	0.740238613	1.87656297076797	1.13632435776797	5.47775654930915e-06	1.73949167800351e-05
CTCF	3.36599990869231	4.16699157513725	0.800991666444947	1.63241425377327e-06	6.31919335679737e-06
MRPL45P2	1.15642547161538	0.951716685035948	-0.204708786579437	0.0129397691112107	0.018044238473909
HOMER3	3.60573207392308	3.6580806620098	0.0523485880867272	0.857455922708572	0.865250032232712
PSMB4	6.60954662730769	7.08581596999346	0.476269342685772	3.093785577789e-05	7.70617437295284e-05
ZNF845	0.963092686384615	1.58228225017974	0.619189563795123	2.12956439596719e-05	5.58873709162556e-05
SLC33A1	2.50769190823077	2.68437194190523	0.176680033674459	0.118825625295149	0.140763546226514
HRH1	1.53508514884615	2.02399168483007	0.488906535983911	0.0152206017914347	0.0209900556407841
ERCC5	3.56485222369231	2.42021498660131	-1.144637237091	6.71203876182339e-06	2.07494088121768e-05
IRAK4	2.27137983592308	2.4253107940817	0.153930958158622	0.118463053568128	0.140364933844172
TSPAN1	2.78692499976923	5.16303720151961	2.37611220175038	0.000539673384686196	0.000971144547472025
GPR107	3.02466564753846	3.7388676100915	0.714201962553042	9.74322809851609e-06	2.83468556997534e-05
GTF2IP13	0.983469873384615	1.3395807861634	0.356110912778783	0.0113583117079795	0.0160152902813514
POLQ	0.168654567538462	1.93653153600327	1.76787696846481	1.31611545305778e-09	7.46422448508351e-08
AL049597.2	0.416254271384615	1.07376060943791	0.657506338053293	6.01292594128849e-07	2.79247861479667e-06
DDX58	1.85428417284615	3.22432876355556	1.3700445907094	2.65239325101819e-06	9.45876371928208e-06
SNX22	0.498210138769231	0.662783750761438	0.164573611992207	0.0717436281085386	0.0884342212385848
REX1BD	4.464163336	3.08482754578758	-1.37933579021242	5.4777237704003e-06	1.73949167800351e-05
CYBC1	4.15327806223077	3.53753728930719	-0.61574077292358	0.000530517685548554	0.000956260239607595
EIF4ENIF1	3.08223366492308	2.48039520643137	-0.601838458491704	1.55741295395316e-07	9.41196161862011e-07
TXNL4B	1.87029999269231	2.6781314730719	0.807831480379588	4.0250665067448e-06	1.34264141677934e-05
AL035461.2	0.815806789230769	2.69528508761438	1.87947829838361	2.32497998423522e-09	7.5537937936683e-08
CENPB	4.49521326846154	5.59058051312091	1.09536724465938	2.01571868270145e-05	5.3271955771535e-05
ZBTB48	3.42803136215385	2.75710262837908	-0.670928733774761	2.79632654212933e-05	7.06075950249497e-05
ACOX3	2.31429554561538	2.63325000094771	0.318954455332328	0.00910103382911008	0.0130309162394899
NFKBIL1	3.59008386407692	3.96228789428105	0.372204030204122	0.0167669615221031	0.0229467966182764
SLC39A11	1.83179161238462	3.09252917713725	1.26073756475264	2.51475343966585e-07	1.37979430433663e-06
KAT6B	2.09070427130769	1.44546730987582	-0.645236961431875	1.70909031348006e-06	6.55805889218662e-06
CCL17	0.429204294230769	1.45240759669608	1.02320330246531	2.07191362282488e-05	5.45956954744838e-05
LAIR1	1.51747293715385	1.44618182392484	-0.0712911132290097	0.546297422060411	0.568865468747733
NSFL1C	4.34370767092308	4.24679388990523	-0.0969137810178484	0.447311888464615	0.474727378977884
PTPRG	2.31067161046154	1.20019225753922	-1.11047935292232	3.96607213011845e-06	1.32595628923638e-05
STC1	1.63223941230769	2.1041374654902	0.471898053182504	0.462131781242277	0.48904626410439
JPT2	3.45722763346154	5.5721542183268	2.11492658486526	1.4477428532716e-09	7.46422448508351e-08
LYAR	2.51105713369231	3.60462503220261	1.09356789851031	2.81980095486384e-07	1.51237676574538e-06
MIR3682	0.726007788230769	2.56466554941176	1.838657761181	8.54659063842529e-05	0.00018854030925074
DSN1	1.67115567530769	4.31834669118301	2.64719101587531	1.02588697104595e-09	7.46422448508351e-08
RNU7-171P	0.0897033213846154	0.692369902081699	0.602666580697084	2.54520190746432e-05	6.52421833246587e-05
EGLN2	4.43692237823077	2.47977795027778	-1.95714442795299	1.07725061826493e-07	7.06891466587442e-07
ATP5PO	5.91135308846154	4.79264601600327	-1.11870707245827	4.58288812658719e-07	2.24821669757395e-06
WNT5B	1.71508399976923	1.56972124086601	-0.145362758903218	0.284616814351899	0.314306011243141
IL20RA	2.00243639907692	2.13370048202941	0.131264082952489	0.4772215084035	0.503207742385266
PPM1L	1.42281508669231	1.16385592642157	-0.258959160270739	0.0353171844792842	0.0458046891766319
ERAP2	1.95266150130769	2.78789100239869	0.835229501091001	0.0296061197929274	0.0388705323308118
SLC25A4	3.09171009061538	2.93332061498693	-0.158389475628456	0.320589122036092	0.350283754538517
NME2P1	0.544465184153846	1.0920328631634	0.547567679009552	0.000194673646469746	0.000389732023466112
SMIM15	3.08273261053846	4.52344442223529	1.44071181169683	1.45933382806048e-08	1.70909118198666e-07
C1orf109	2.36021416438462	2.31062402562418	-0.0495901387604323	0.492576817521308	0.517547494536464
AC099677.1	1.20319438276923	1.07001529337582	-0.133179089393414	0.390791683898417	0.419956854972135
TIMMDC1	4.58342532969231	4.98987895151961	0.406453621827301	0.000495313593531111	0.000898603084580509
UQCRFS1	3.34711482476923	4.39187445469935	1.04475962993012	2.14731891863994e-06	7.93181359896561e-06
EFHD1	5.05832828915385	1.76483530261765	-3.2934929865362	4.82912833657099e-08	3.9630639027414e-07
SMYD2	2.38071077392308	3.54871255605882	1.16800178213575	2.57645355494841e-08	2.48127009394516e-07
CLHC1	1.64807774230769	0.807181407669935	-0.840896334637758	4.59561247995731e-06	1.50143093871154e-05
AUNIP	0.198687667615385	2.44685016435294	2.24816249673756	1.02589421974715e-09	7.46422448508351e-08
TRAF3IP2-AS1	2.11091483084615	0.456251368679739	-1.65466346216642	1.85356434209398e-09	7.46422448508351e-08
CENPA	0.305625709769231	3.39761382875817	3.09198811898894	1.04580594015569e-09	7.46422448508351e-08
OBSL1	4.928028313	2.31190509962745	-2.61612321337255	3.47144872281806e-08	3.08135635892429e-07
AL137784.1	0.758324031384615	0.548112904898693	-0.210211126485923	0.0366761348037967	0.047453244424039
CHEK1	0.775405485769231	2.6779309897549	1.90252550398567	1.85353893967972e-09	7.46422448508351e-08
HMGB1P10	0.663102892538462	2.40277343021569	1.73967053767722	2.72147292881274e-05	6.90118118376136e-05
TFAP2E	0.863714828076923	1.30744499435948	0.443730166282554	0.0263255518837453	0.0348598852363072
EXOSC10	4.41338377515385	4.13709638150327	-0.276287393650579	0.0739494347007652	0.0910008683949588
TMEM80	3.78430355138462	2.71707585864052	-1.06722769274409	2.13362195261434e-07	1.21510933171151e-06
DAD1	6.61581502515385	7.31078294306209	0.694967917908245	6.65255237244777e-05	0.000151141812240866
LINC01559	0.167290626923077	0.834469435009444	0.667178808086368	0.00112654221436948	0.00190316825208469
RPIA	2.71023059807692	4.09117734030392	1.380946742227	3.26493891398263e-07	1.70814273940477e-06
FAM72A	0.402460981769231	0.662780991650327	0.260320009881096	0.00125810482669867	0.00210350789126249
RNF2	2.05006036723077	2.96798240654902	0.91792203931825	1.36274865406495e-07	8.49847918752198e-07
AC008735.4	0.566180827461538	0.736469978336601	0.170289150875063	0.0915764504168468	0.110774876171616
AL513327.1	1.72517204569231	0.833678118186274	-0.891493927506033	0.000512637088076684	0.000927327204269844
KAT5	4.36369077569231	3.10187978128758	-1.26181099440473	1.65416713061278e-09	7.46422448508351e-08
ECH1	5.93820474061538	5.92487631897712	-0.0133284216382608	0.693184831902275	0.708484718191763
TMEM99	2.68835823546154	2.92814160312092	0.239783367659377	0.0847108646958167	0.103131838142122
IGLV7-46	0.663051938153846	2.23418536803268	1.57113342987883	0.000743545435265077	0.00130228921707114
CCDC71	3.05922390261538	3.71209340908824	0.652869506472851	0.000462300981150853	0.000844285972524754
PEX3	2.68173053669231	3.02489167505556	0.343161138363248	0.0124460137276168	0.0174080937605465
SIT1	0.451507143538462	1.43296551081046	0.981458367271996	1.01674477028064e-05	2.94223001254652e-05
KLK12	1.142780981	1.17006271220425	0.0272817312042484	0.078540221596645	0.0962119198577902
PCLO	0.546989087384615	0.603739005236275	0.0567499178516592	0.633052783586704	0.651585732816326
AL031847.1	0.303908561307692	0.813320865316993	0.509412304009301	4.49420267882521e-05	0.00010667595580704
IFNG	0.066746049	0.838321328970588	0.771575279970588	1.51152701844955e-06	5.94213580836996e-06
PAK4	3.54557943676923	3.82871370135294	0.28313426458371	0.0698281490375261	0.0862635344137045
TNK2	3.77608632838462	3.05380213493464	-0.722284193449975	0.00341646635204722	0.00527221618908706
AC092368.3	1.27612062669231	1.01416336770915	-0.261957258983157	0.0164195727803648	0.0225112870600704
CD300E	0.346121518	0.562017438986928	0.215895920986928	0.062582271000173	0.0779297665512235
NHLRC2	1.85684425446154	1.9896455004281	0.132801245966566	0.10206061738354	0.122433650633444
EIF3F	6.24378883153846	3.94794416494771	-2.29584466659075	2.45990267959427e-09	7.60902934363028e-08
N4BP2	0.940997843846154	1.31942896405229	0.378431120206134	0.000446577230690039	0.000818703663955344
PLD6	1.53732003238462	1.34985674660458	-0.18746328578004	0.185223523608506	0.212222832413591
PVR	2.60147304007692	3.91364266759477	1.31216962751785	2.08323664942719e-06	7.7248499370347e-06
CPM	1.65398665276923	2.2959211824183	0.64193452964907	0.072717363099837	0.0895663386061553
IGLV2-11	1.86008461307692	3.88599598635948	2.02591137328255	0.0012716631688896	0.0021246471846248
ZER1	3.81584433092308	4.04119581597059	0.225351485047511	0.017554049312501	0.0239291751192489
COX6A1P2	1.23861163961538	2.11366185700327	0.875050217387883	4.46250139190729e-06	1.46324842128203e-05
COQ7	2.71177397192308	2.58031189743137	-0.131462074491705	0.124744562243118	0.147312523314326
MTURN	3.33797622669231	1.98367851363399	-1.35429771305832	4.14567303668863e-06	1.37550906842898e-05
AC093620.1	0.355124928538462	0.548236123094771	0.19311119455631	0.0555758759655942	0.0697415211239094
UFSP2	3.49318349692308	2.92495731870915	-0.568226178213927	1.61591846206862e-05	4.3856479847839e-05
GRN	5.87755566176923	7.36400377761111	1.48644811584188	5.3544628053755e-08	4.25958558708272e-07
EBI3	0.711159724153846	1.27734820720588	0.566188483052036	0.00453249484802582	0.00684201140884814
AC087741.3	0.424404411692308	0.765357271882353	0.340952860190045	7.11098045563586e-06	2.17420809705614e-05
DPH5	3.29237833053846	2.72020905774837	-0.572169272790096	2.57787645019869e-05	6.59030111120861e-05
BTN3A2	2.63169719053846	3.15444965539542	0.522752464856963	0.0468083299087849	0.0595314980509719
AL449212.1	0.134987736923077	1.07694743466667	0.94195969774359	2.5071393872804e-08	2.44498888020702e-07
NSUN2	3.92320087730769	4.30639484065686	0.38319396334917	0.0193846994021377	0.0262217816537628
FAM120AOS	3.77348496938462	3.4753428802549	-0.298142089129714	0.00144525123381503	0.00239054168694377
MYO1C	5.46353565984615	4.55545628371895	-0.908079376127199	1.07601467616088e-06	4.48565973757014e-06
DCAF12	2.90217546030769	4.20841877215033	1.30624331184263	1.17634845774905e-08	1.50132178134121e-07
ATAD3B	3.02011590923077	2.63663238051307	-0.383483528717698	0.0293769952024686	0.0385884253963078
TFAM	2.24065903392308	3.29160739340523	1.05094835948215	4.91325290684602e-08	4.01185684795633e-07
ZNF460	0.518102022538461	0.637988223676471	0.119886201138009	0.236568471540463	0.265074489379009
MIR4477B	0.165591159230769	1.84430448294771	1.67871332371694	3.25629666621751e-08	2.93537577119318e-07
ZNF440	1.42989572638462	1.95990234664052	0.530006620255907	0.00918301917223601	0.0131378302884046
PNRC2P1	0.23491652	1.01178752794771	0.776871007947712	9.99997025231441e-05	0.000216799783105286
NUDT5	3.36781447461538	4.05256966125817	0.684755186642786	1.57160755637283e-05	4.27758685910595e-05
CDC42	5.70465698269231	6.32847800623856	0.623821023546254	2.18856405995994e-05	5.71346669618445e-05
ZNF777	2.39193547069231	2.93943824641503	0.547502775722725	0.00060802071937049	0.00108390423686226
EIF4EBP3	3.17298834076923	2.58483321288235	-0.588155127886878	0.017848316588402	0.0243137935169625
GALK2	2.32894061338462	1.54414701204248	-0.784793601342132	1.14667888689057e-05	3.26980024396728e-05
SLC25A24	2.57733461907692	3.08844313455556	0.511108515478632	0.000878844032802819	0.00151696529112546
YEATS2-AS1	0.738525118615385	0.498571966431373	-0.239953152184012	0.00752407922772531	0.0109461121323724
CYTH4	1.02215513207692	1.60602530666993	0.583870174593011	0.00204144710848696	0.00328253620456834
PTER	1.34094215007692	2.2000025717549	0.859060421677979	3.16051693849359e-07	1.66479228271382e-06
TDRP	2.35134497646154	1.13579830389869	-1.21554667256285	3.963108303971e-05	9.548693234839e-05
GAB2	2.81349838561538	1.55584733366993	-1.25765105194545	1.1274022631196e-06	4.65315403123058e-06
ZNF354A	2.03984325669231	2.47758528610131	0.437742029408999	0.00025088489423444	0.000489157205785001
WDR3	1.48550430015385	2.32926109839869	0.843756798244847	8.44499546993017e-07	3.66963652301264e-06
C18orf25	2.129095634	2.31943928345425	0.190343649454249	0.01755413281381	0.0239291751192489
CRADD	2.49998255430769	1.50021221902614	-0.999770335281549	4.30609419370349e-09	8.63785399262335e-08
NFS1	2.94946639307692	2.52764805451307	-0.421818338563851	0.00176528502771188	0.00287556021186787
IL15RA	3.75449935215385	2.7559874125098	-0.998511939644042	9.34569978604056e-05	0.000204089941616627
ZHX2	2.95483721453846	2.91729267799346	-0.0375445365449973	0.638527390333234	0.656845134711923
TGM3	1.06495963361538	0.727540168733007	-0.337419464882378	0.153733958196064	0.178681964463378
ZNF160	3.03630443223077	1.61462807855556	-1.42167635367521	3.99065422201268e-08	3.44965766837696e-07
PRDM11	2.12766331992308	1.01504526533333	-1.11261805458974	1.1347083723525e-08	1.47013671541589e-07
UBE2D2	5.23295554523077	5.01082894138889	-0.222126603841881	0.0186025629548956	0.0252501848206199
BTAF1	3.07499266623077	2.60574897322222	-0.469243693008547	0.00128535896211919	0.00214465337733136
MYCBP	2.35014529223077	3.69361488360784	1.34346959137707	2.70209743728268e-09	7.68079563607608e-08
AVIL	1.26251696192308	0.898244119810457	-0.364272842112619	0.0203611221494057	0.0274508095300897
ZNF324B	1.10512614730769	1.35792893626471	0.252802788957013	0.00158952046017036	0.00261262573360819
TNKS1BP1	5.54433124723077	5.34027467005882	-0.204056577171945	0.275053206355972	0.304575557489612
L3MBTL4	1.14698075530769	0.553530054761438	-0.593450700546254	0.000227881699606737	0.000448949384614804
SEPT5	3.979756448	1.59348224494771	-2.38627420305229	7.54594928160011e-08	5.41892261689957e-07
TBCAP1	0.797912437307692	2.3662020225	1.56828958519231	0.000150456157328676	0.000310857792089638
APRT	5.561340618	5.82846942115686	0.267128803156862	0.0285866364400542	0.0376206573259384
C3	5.78898224507692	4.52814899255229	-1.26083325252464	0.0163508607853595	0.0224265677929345
TRIM22	3.95642324330769	3.52548185525163	-0.430941388056058	0.206432620161636	0.234271199207688
TCOF1	2.87372784746154	3.47868229055882	0.604954443097285	1.03125581982341e-05	2.97946784021632e-05
THAP6	1.91277266292308	1.37640835959477	-0.536364303328306	2.75873146319584e-05	6.98323791060288e-05
AC009120.1	0.801410438846154	0.934463490441176	0.133053051595023	0.272362286669438	0.301821956949149
DHCR7	2.46359909430769	3.92206770454902	1.45846861024133	4.69794267549619e-06	1.52900110209723e-05
IGHG4	2.94390442292308	5.38350469353268	2.4396002706096	0.000813430789439303	0.00141339936568527
DEF8	3.94381119030769	2.86125141715033	-1.08255977315737	8.646026988901e-08	6.02217255312749e-07
NUDT12	1.53352260715385	1.81341984519608	0.279897238042232	0.0160784251349722	0.0220884145268375
MYL12B	7.16852545784615	8.25555808383007	1.08703262598391	5.73389811889493e-08	4.44117541772931e-07
GLIS1	1.17804516615385	0.510086969926797	-0.667958196227049	6.71205190811752e-06	2.07494088121768e-05
EML2	3.21862931115385	3.3575659975719	0.138936686418049	0.384062548301421	0.41322936851983
USP34	3.71207884484615	1.81292543603922	-1.89915340880694	3.62892646141233e-06	1.23412441950661e-05
GDA	0.337718071692308	0.959592511832026	0.621874440139718	0.0712576964886624	0.0879058977457853
AL606834.1	0.993939127538462	1.26732329953922	0.273384172000754	0.0213800541858576	0.0287194991053964
RHOH	0.675383651384615	0.860526868160131	0.185143216775515	0.305858477095521	0.335477764177292
TAF1C	4.30461519453846	3.33343955822222	-0.97117563631624	2.6849781679881e-05	6.82430194467931e-05
HSD17B7	2.43812444815385	1.89309130619608	-0.545033141957768	0.00794755032813471	0.0115105069270928
GABARAP	7.26482612338462	4.47707755712092	-2.7877485662637	1.31608791012142e-09	7.46422448508351e-08
RCOR3	3.57401125869231	2.44070936727451	-1.1333018914178	3.08090895040116e-06	1.07413023595419e-05
AL391069.2	0.266494612615385	0.755337569820261	0.488842957204877	1.96107046173396e-05	5.20130890280878e-05
LMCD1	3.77111459061538	1.58729953433333	-2.18381505628205	9.64312598940265e-09	1.33018522706839e-07
AC011330.2	0.780423371230769	0.59804745127451	-0.182375919956259	0.091575940854772	0.110774876171616
PTP4A1	4.55592008046154	4.92732866793464	0.371408587473102	0.226981606229302	0.255445316031015
LETMD1	4.48109091753846	3.05253431089543	-1.42855660664304	1.24165560091957e-08	1.55165784217186e-07
RELT	0.883300504692308	1.75887400083333	0.875573496141026	4.12808502745849e-07	2.06378785086512e-06
PLA2G10	0.217981205076923	0.539964774696078	0.321983569619155	0.0208648486910967	0.0280813730552497
USP21	3.698820803	3.44865060162092	-0.250170201379085	0.016978492075088	0.0232128405983258
NIPSNAP2	3.91298193161538	3.41645668650327	-0.496525245112116	0.000253909987298516	0.000494577394756679
MAP1LC3B	4.29148148315385	3.64131107921895	-0.650170403934892	1.05938962133977e-06	4.43348854701985e-06
DCTN1	4.78762385338462	3.95337159674837	-0.834252256636249	2.77411955730555e-07	1.49084721922253e-06
AL445524.1	1.49334691769231	3.05835215338889	1.56500523569658	2.49752801337006e-06	8.99554089793376e-06
USF1	4.51283368907692	4.9266422645719	0.413808575494972	0.000250882574380402	0.000489157205785001
RN7SL689P	0.954588058846154	1.08537156888889	0.130783510042735	0.164735677622599	0.19033640045572
HLA-DPB1	5.07024165984615	5.9300520655719	0.859810405725741	0.0149648113612535	0.0206514661834343
OGFRL1	1.83018818046154	2.35762270538562	0.527434524924083	0.00470997998613513	0.00708814815369342
CDH5	2.90275812661538	1.60033470553922	-1.30242342107617	2.53539092737581e-06	9.11572842620966e-06
GGACT	0.890111127692308	1.23067047142484	0.340559343732529	0.00501185296834458	0.0075117544766903
TMEM160	2.52036421661538	3.71090013454902	1.19053591793364	9.07370813302063e-06	2.66765939329643e-05
AC005041.1	1.45599226346154	1.34242341392484	-0.113568849536702	0.264396191958953	0.29361669242151
TMEM259	6.00107247623077	5.18018850565686	-0.820883970573907	0.000160033870696538	0.000327840310640059
NDUFB5	4.08238941223077	4.17814956545425	0.0957601532234786	0.644021897100582	0.661909188388223
INTS7	1.47933414838462	3.33336684620588	1.85403269782127	1.02589784411498e-09	7.46422448508351e-08
CALM2	7.01769760423077	6.11990228744444	-0.897795316786325	2.33557840125858e-07	1.30265157355812e-06
TRA2B	4.87330224246154	4.24521747944118	-0.628084763020362	0.00032587594065882	0.000617549198031799
SAFB2	4.807569267	3.48460782304902	-1.32296144395098	3.18081855437799e-08	2.88344011359357e-07
LINC00665	2.01372658892308	1.30008529471895	-0.713641294204122	0.007253145878815	0.010587084690547
SLC29A1	4.72958103023077	4.08543359223203	-0.644147437998743	0.00535643904988804	0.0079853903716506
NEURL2	1.353986698	0.542564302310457	-0.811422395689542	5.08594294154131e-08	4.10319544597288e-07
FAM3B	0.834355027461538	1.82767329240523	0.99331826494369	0.00885906582807141	0.012718134538652
TSPAN10	0.502617974461538	1.22097464506536	0.718356670603821	2.90210851085017e-06	1.0187908384528e-05
ARRDC3	3.91154024161538	4.43738677948039	0.525846537865008	0.0126087318394769	0.0176144392299807
AL031963.3	0.546004957692308	0.636382380676471	0.0903774229841628	0.696588073266273	0.711648250330902
RPL27	8.79363993546154	8.11542317399346	-0.678216761468073	1.18971790536234e-06	4.86820192126049e-06
JADE2	2.84347652384615	2.48837039802941	-0.355106125816742	0.0231772770143156	0.0309437818752068
UCHL1	3.08855777192308	2.64491389680719	-0.443643875115888	0.0825170713796407	0.100672690472052
C5orf56	2.31718728061538	0.937566163235294	-1.37962111738009	3.96502398333894e-07	1.99767201498158e-06
MRPL40	3.61435894453846	4.27325571396732	0.658896769428859	3.44500330485779e-05	8.4600929644144e-05
RNU7-123P	0.252762335923077	0.813530484287582	0.560768148364505	0.000367283081257427	0.000688756702651901
SH3TC1	1.80329316238462	2.07376452851961	0.270471366134992	0.185223604844685	0.212222832413591
STX11	0.856335804076923	1.64358151078758	0.787245706710659	0.00101341821219823	0.00172754337224536
AC026740.1	0.267434101076923	1.90525137174183	1.63781727066491	1.88897525309767e-09	7.46422448508351e-08
CPD	2.32370829761538	3.19558506437255	0.871876766757164	0.000258509273508076	0.000502630677865882
CDV3	4.63349660646154	5.48766892989542	0.854172323433886	3.57535583733918e-06	1.21901571446964e-05
THRA	4.688769065	2.42067778692484	-2.26809127807516	1.81875064778871e-09	7.46422448508351e-08
C2orf72	0.114760627923077	0.580261560539216	0.465500932616139	0.0553787194319816	0.0695419760249135
BAZ2B	2.48463544792308	1.27605777163072	-1.20857767629236	1.50635143082592e-07	9.1546527160196e-07
PMPCB	4.39505289815385	3.67665371585621	-0.718399182297637	6.2520797524659e-08	4.7308515804797e-07
MAP6D1	0.642777985692308	1.57840148633333	0.935623500641026	1.53169054846191e-07	9.28760610765279e-07
PRXL2B	2.596509761	3.38321935637255	0.786709595372549	0.00110546195369122	0.00186970316799046
PYM1	3.45936535469231	4.20446102704248	0.745095672350176	1.12264547708487e-05	3.207499332362e-05
ZNF713	0.586477878461538	0.626794297872549	0.0403164194110106	0.896179929145741	0.902079530546345
PIGK	2.25264382492308	2.91265294958824	0.660009124665158	0.000426384073961902	0.000784970923953559
TULP4	1.41960255738462	1.83933188988562	0.419729332501006	0.000421472541125237	0.000776984049097889
RNF183	0.468385811230769	0.910091506114379	0.44170569488361	0.336547456547549	0.366238832799965
GGT5	4.49380566130769	1.7329388772451	-2.76086678406259	1.1553604371649e-08	1.48501839536627e-07
OPA1	2.69099381923077	3.68247624202288	0.991482422792107	4.4287137178918e-08	3.73085325753262e-07
YWHAE	6.68029279207692	7.23457370172549	0.554280909648567	1.63821268578751e-05	4.43952180563354e-05
ZMYM6	1.86608887284615	1.33049283896078	-0.535596033885369	3.73812276781301e-06	1.26278123407305e-05
RPL13	10.1708343456154	7.18678901785621	-2.98404532775918	2.69183297424137e-08	2.56094364058763e-07
CBX2	0.683956129692308	2.47655330144118	1.79259717174887	8.04124863880645e-09	1.20902187326322e-07
LRRC14	3.17887265830769	2.71037620412418	-0.468496454183509	0.000795592321291409	0.00138462869429313
C18orf21	2.62603404553846	3.08301230308824	0.456978257549774	0.000341592705031657	0.000644460787575782
POLG2	2.488186856	2.0290889000915	-0.459097955908497	0.00150781981191039	0.00248716333631263
ADNP	3.56366450753846	4.37702166172549	0.813357154187029	5.12680022991547e-07	2.46721438677683e-06
AL159163.1	0.193194678153846	0.54117154827451	0.347976870120664	2.15873239363594e-05	5.65212240745512e-05
ZSCAN16	1.15353537007692	2.28845638977451	1.13492101969759	3.29416540387805e-08	2.95310527800212e-07
FLAD1	3.20197622007692	3.9473805356634	0.745404315586476	4.88640565463399e-07	2.37200262715038e-06
CAMK1D	1.78901712553846	1.96801312535621	0.178995999817748	0.323590108168463	0.353276922940164
SNAPIN	4.11705393815385	4.73508458061111	0.618030642457264	1.04596454374272e-05	3.01448637967726e-05
DDA1	3.43006251092308	3.63620517497059	0.206142664047511	0.0982562196143868	0.118237384077459
KLC2	3.46626341284615	2.89247677881046	-0.573786634035696	0.000299999043447386	0.000574618544656803
AP001273.1	0.686691069461538	0.582607762506536	-0.104083306955003	0.0399714971076165	0.0514255136246342
NT5C	4.60154905023077	4.34126017356209	-0.260288876668677	0.0312536858063618	0.040897766797151
KRT4	2.50076611507692	3.52084176705882	1.0200756519819	0.308767874847559	0.338348496667011
THAP10	0.736779456692308	1.60937221973203	0.872592763039718	8.24843912564614e-07	3.59868976569845e-06
AL359643.3	0.751921188538462	0.984964724183007	0.233043535644545	0.0544105020543015	0.0684109392053463
CRYZ	3.42489007461538	3.06700208807516	-0.357887986540221	0.0205279753889539	0.0276596552295583
FLI1	2.36825463576923	1.13033381219935	-1.23792082356988	2.09874161203683e-07	1.19987934110872e-06
BPNT1	2.37096012784615	3.90408889578431	1.53312876793816	1.26417663047087e-08	1.56653997630555e-07
DHRS2	0.269476634	0.638965981238562	0.369489347238562	0.158300423902993	0.183463229933479
SERTAD4	1.18450672315385	2.02163462765033	0.837127904496481	0.00373263717636041	0.00572036529448275
ANKRD11	3.879140463	2.7634739609902	-1.1156665020098	4.87334403592832e-06	1.57564652173003e-05
TCHP	2.53542644930769	2.05376546972549	-0.481660979582202	0.00147623160107972	0.00243854013862764
WWC3	2.73702720123077	3.16922073945425	0.432193538223479	0.00275743201623258	0.00433444458530673
HOXB13	0.310542034538462	0.940358817369281	0.62981678283082	0.0344134680922025	0.0447184711647894
RNF181	5.66921512807692	5.81312854019935	0.143913412122424	0.381550604130227	0.410717419920483
MLLT10	2.96153754015385	2.3004346355098	-0.661102904644042	2.38708656285705e-06	8.66326638339956e-06
AC006942.1	1.41760897915385	0.652094434901961	-0.765514544251885	3.57550389272062e-06	1.21901571446964e-05
MYDGF	5.20424617107692	5.64893706496405	0.444690893887129	0.0104016562028743	0.0147473353825525
FMR1	3.25634753861538	3.30623537494118	0.0498878363257917	0.877991428443968	0.884650321535486
TTLL3	4.43893901107692	1.15067508878431	-3.28826392229261	1.04152361163066e-07	6.90435645163854e-07
HEPH	2.62338372630769	0.883913090781046	-1.73947063552665	7.6756820870556e-08	5.49745714834278e-07
NUDT1	2.75087017107692	4.29875156811438	1.54788139703746	2.91233273561293e-09	7.77674229128053e-08
PCBD2	1.21182250146154	1.35790786848693	0.14608536702539	0.0448078960806196	0.057157901926915
SLC39A13	4.49388008007692	3.02403927740196	-1.46984080267496	2.66882053549822e-08	2.54151736514417e-07
CDC73	2.30718193915385	3.27195366714706	0.964771727993213	1.9484352259706e-07	1.1331265928429e-06
ISY1	3.29325787546154	3.46884442893791	0.17558655347637	0.248320037973627	0.277283580811336
BLACAT1	0.288776278307692	1.31792769081046	1.02915141250277	1.28608950872332e-06	5.19823909161785e-06
AC073325.2	0.209730825153846	0.798129004529412	0.588398179375566	0.000838194135835913	0.00145392236233182
AC244197.3	2.05477594284615	0.473248530081699	-1.58152741276445	2.47485036812003e-05	6.36906553929652e-05
TPM4	7.07719086907692	6.51746359508823	-0.559727273988688	0.00277127100976143	0.00435250571977353
MPZL2	4.11538819869231	5.1381768191634	1.02278862047109	0.00411490781493653	0.00625717840547657
ECSIT	4.18978852953846	4.22804783902941	0.0382593094909494	0.819071952583142	0.828477271928309
SDE2	2.06155139461538	3.12067922304248	1.0591278284271	9.20553894786404e-07	3.94509188966103e-06
MCTP2	1.35608177330769	1.32765483353268	-0.0284269397750128	0.732094712694164	0.745338637144913
COPZ2	4.30134066769231	3.06448264861438	-1.23685801907793	0.000172283026181151	0.000349921181980651
RN7SL2	6.17251948107692	6.08572289976797	-0.0867965813089491	0.652853149100687	0.670305977246016
NEURL4	3.27798375392308	2.2263650633366	-1.05161869058648	3.26489814766873e-07	1.70814273940477e-06
AURKAIP1	5.02418694469231	5.97273282154902	0.948545876856712	5.63963837814802e-08	4.39482689116725e-07
PSPC1	3.70382662061538	3.87494501180392	0.171118391188537	0.0551852705294374	0.0693046193133539
GRHL1	1.21962209807692	3.08821122085621	1.86858912277929	3.20000319168127e-05	7.92691826994491e-05
CDC6	0.476974545461538	3.57269273318954	3.095718187728	1.04579855801954e-09	7.46422448508351e-08
NRBP1	5.23973036276923	4.84998554041176	-0.389744822357466	8.8254911446801e-05	0.000193933699138075
WDR19	3.56840179576923	1.46378687438235	-2.10461492138688	6.22573280902911e-09	1.04028503571864e-07
AP001024.1	0.346883761769231	0.896984764980392	0.550101003211161	0.000173303048017171	0.000351896048102244
SIK1	1.63488037553846	0.878043101104575	-0.756837274433886	0.0103095496915917	0.0146315260238782
ALDH3A2	4.24966515738462	4.27649196553595	0.0268268081513323	0.831025038365523	0.839886127195136
SFTPD	0.674038761769231	1.39491376543137	0.720875003662142	0.0175541641268429	0.0239291751192489
TMED6	0.349908369923077	0.612704182071895	0.262795812148819	0.00245470164662275	0.00389410778001096
VTI1A	1.76860150907692	1.87957472697059	0.110973217893665	0.241467456352188	0.270078584114896
EPHA1	1.96693932746154	3.23611817933987	1.26917885187833	7.52091923358097e-05	0.000168346129557561
PLA1A	1.55808901530769	1.11492414813399	-0.443164867173705	0.0970137526476798	0.11688963748094
ZSCAN21	2.11555918846154	1.69119714511438	-0.42436204334716	0.000134569413731929	0.000281399304227002
PRSS21	0.525502894230769	1.9457580885817	1.42025519435093	0.0203586383353328	0.0274508095300897
EXOSC9	2.85415133061538	3.22622168706863	0.372070356453243	0.000470357437140224	0.000857735524433928
GEMIN5	1.83932396007692	2.43464602735294	0.595322067276018	5.80543905473132e-05	0.000133810151208178
ZNF266	3.27785778423077	3.07280395627778	-0.205053827952991	0.210877992997495	0.238831195931938
DZIP1L	2.01906532707692	1.10051047877124	-0.918554848305681	2.07192455665898e-05	5.45956954744838e-05
AC011468.5	0.572540583923077	0.497832105212418	-0.0747084787106587	0.462131822619869	0.48904626410439
SLC25A42	2.74253410923077	1.57794874363072	-1.16458536560005	1.33421677162164e-08	1.61502995176062e-07
ACSL5	2.22085860007692	3.24260268064706	1.02174408057014	0.000980768623390323	0.0016764727993489
COL16A1	5.670010044	3.28444387246405	-2.38556617153595	9.06250291296632e-07	3.88999118856015e-06
NOD2	0.840510026076923	1.42255356956536	0.582043543488436	0.000272784509195735	0.000526909438785896
SHLD1	1.42104566023077	2.11545794044444	0.694412280213675	1.07602204985564e-06	4.48565973757014e-06
RPS8	9.34309640592308	8.65178958910131	-0.69130681682177	3.78121527430633e-05	9.1726587628691e-05
ARRDC1	3.97641199884615	4.36126825143464	0.384856252588486	0.0563649135130631	0.0706437884711508
KIAA1109	3.27261479307692	1.72938354568627	-1.54323124739065	3.41136652888488e-08	3.03799940425991e-07
ADAM22	1.03207563092308	0.484657534133987	-0.54741809678909	8.94523428654609e-06	2.63416849384247e-05
PSME3	3.86295231476923	4.70297879690523	0.840026482135998	8.94418888468101e-08	6.17956337101139e-07
ATP5F1A	6.19588833684615	5.31350485824837	-0.882383478597788	2.49742140795e-06	8.99554089793376e-06
VPS33A	1.83953340553846	1.88754642572222	0.0480130201837607	0.851433610859041	0.859494018734637
AC084824.5	1.51509442	1.26429625443464	-0.250798165565359	0.0255057049750439	0.0338405751666267
LINC01836	0.478869180538462	1.12308753001961	0.644218349481146	0.00553625504942621	0.00823054505942048
FGR	2.37738994784615	1.76477186015686	-0.612618087689291	0.00165780214507893	0.00271685107860862
RPS15A	8.553959934	6.15413202586275	-2.39982790813725	1.76030457462481e-08	1.92646971948136e-07
CCDC24	2.33907158769231	2.38423814859804	0.0451665609057312	0.602771634015809	0.623069080824919
AC009275.1	0.264907972846154	0.908211797160131	0.643303824313977	5.61911224384801e-05	0.000130069367678218
HDAC4-AS1	0.534079985461538	0.789052403787582	0.254972418326043	0.043835182846591	0.0560183429454819
CNP	4.06579450746154	4.28224967186928	0.216455164407742	0.0347856014780361	0.045151620971473
CLIC6	1.17840181661538	2.11150357034641	0.93310175373102	0.217675637132427	0.24584257031861
GADD45GIP1	4.05988136692308	5.12851203202288	1.0686306650998	1.12265805602562e-05	3.207499332362e-05
AC022149.1	3.35533217892308	0.665896460238562	-2.68943571868452	5.4482398701095e-08	4.29985433715358e-07
VWF	5.47779058853846	3.00116204341176	-2.4766285451267	3.51032758753534e-09	8.00216449209181e-08
FAM229A	2.18179620930769	1.12075237713399	-1.06104383217371	5.80545736986337e-05	0.000133810151208178
PNMT	1.710636463	0.515692283379085	-1.19494417962092	1.07168139686828e-06	4.48137566574847e-06
TUSC2	3.23568297892308	3.45891858413072	0.223235605207642	0.077749283812498	0.0953006422168167
IVL	1.30489212130769	3.56444868271895	2.25955656141126	0.00498414332360012	0.00747575374689161
WDR45	4.78948624146154	3.44665376756863	-1.34283247389291	2.42226058568312e-08	2.38953131909629e-07
ABCA11P	1.21701469523077	0.494104230712418	-0.722910464518351	2.81339421109817e-08	2.65267558891676e-07
CXCL14	4.08002914530769	4.53172663802941	0.451697492721719	0.621079351729331	0.640441158724329
DYM	3.28716284384615	2.72590156627451	-0.561261277571644	1.18111225728125e-06	4.83425280516995e-06
EPCAM	1.71158638638462	5.69534904820915	3.98376266182454	1.39999578608348e-06	5.57114755807806e-06
ENTPD4	3.33637244553846	2.95081475459477	-0.38555769094369	0.0269553390286128	0.0356326673987241
CCT5	4.96311540669231	5.66117923156863	0.69806382487632	0.000345624779185355	0.000651319592537118
AC118754.1	3.302057115	2.14756157152941	-1.15449554347059	0.00128536029580883	0.00214465337733136
BBX	2.38070390961538	2.56341613961438	0.182712229998995	0.165670967899594	0.191362382355988
NME2	6.68978079030769	4.84329316192484	-1.84648762838286	9.20396148472161e-06	2.70252736842304e-05
SCAF11	3.49790490161538	3.15354490740523	-0.344359994210156	0.000646955181204645	0.00114749940654026
FANCG	2.73882746353846	3.78188046275817	1.04305299921971	9.81935362097997e-09	1.34762128247627e-07
CCDC47	3.76816503907692	4.7787089572549	1.01054391817798	2.01386963232838e-07	1.164510191594e-06
UGGT2	2.43555684461538	1.70023809073203	-0.735318753883359	5.33285139279153e-05	0.000124188010595352
KCNIP2	1.44637556507692	0.54446026420915	-0.901915300867773	3.79390313518041e-06	1.27736218017782e-05
INPP5E	2.651492276	2.79139119063725	0.139898914637255	0.191409697828995	0.218692305619788
CAPRIN1	4.72392355923077	4.88387734362091	0.159953784390146	0.104006156885831	0.124555594698433
AC018638.5	4.05221493676923	3.29078740333007	-0.761427533439165	7.2141545978481e-06	2.19789337967971e-05
KLHDC9	1.87945915684615	1.33584693380719	-0.543612223038964	0.0122852302908646	0.0172025064841757
IFT74	2.10813505330769	2.14716560861765	0.0390305553099548	0.637430710791798	0.655758901749342
AL117336.2	0.687318390153846	0.858402716712418	0.171084326558572	0.129721268263366	0.152699794116873
AC006547.1	0.874747665615385	1.04360367733987	0.168856011724485	0.0413277686584093	0.0530315404279565
COX5B	5.87335009869231	6.43357833205882	0.560228233366516	8.38616612171943e-05	0.000185611061724469
MUC20-OT1	4.165955247	1.47669222440196	-2.68926302259804	0.000131259753430169	0.000275330586548093
METTL27	2.03387302	1.54689729552941	-0.486975724470588	0.0841580412081687	0.102535783800797
PLXNC1	1.73965183515385	1.27080522685948	-0.468846608294369	0.00824158851028842	0.0118980730894054
RFC5	2.20994144484615	3.86063165764379	1.65069021279764	1.02589059539081e-09	7.46422448508351e-08
GALNT12	1.57810142	2.59285764508497	1.01475622508497	0.00162333739608024	0.0026636011860365
AL589765.4	0.137930472307692	1.37049098103922	1.23256050873152	5.17921646790762e-09	9.4763261562434e-08
SART1	4.67002175984615	4.53213530783333	-0.137886452012821	0.153820994237299	0.178744980645838
MTCO2P2	0.233804186769231	0.721875521771242	0.488071335002011	8.53405782871725e-05	0.00018854030925074
PARVB	3.16168770053846	1.63898236413399	-1.52270533640447	2.13363842426638e-07	1.21510933171151e-06
CREBRF	2.32367731523077	1.19549748076144	-1.12817983446933	3.57626053804612e-09	8.03455220796932e-08
CENPF	0.580659651230769	3.68671218653268	3.10605253530191	1.3936976434608e-09	7.46422448508351e-08
TNFRSF10C	0.574757087846154	0.761804724428105	0.187047636581951	0.538159477433338	0.561292716231631
AC104083.1	1.89299219546154	1.11503396029739	-0.777958235164153	0.000991539501777468	0.00169327675053244
AL163051.1	0.214698365307692	0.693598814081699	0.478900448774007	4.42877694193779e-08	3.73085325753262e-07
SEPT1	1.78033686084615	1.77171282089216	-0.00862403995399696	0.534113237090076	0.557359592080364
ST14	1.891264655	6.28809019353595	4.39682553853595	4.55175496705733e-09	8.91055800239469e-08
AL133355.1	1.09810128369231	0.876530143415033	-0.221571140277275	0.0506708013341364	0.0640768541820199
NFIX	4.979062061	3.40911509679739	-1.56994696420261	1.00694192589429e-07	6.72461776477256e-07
CLIC2	2.71291506592308	2.11823167465033	-0.59468339127275	0.0340014567714633	0.0442043483878942
BAG1	4.46963534476923	4.21725408047059	-0.252381264298642	0.0772336365558293	0.0947044352079573
TJAP1	3.53167576407692	2.73702680076144	-0.794648963315485	5.55277939860955e-07	2.62699830584286e-06
SEMA4B	3.87237084153846	5.57005885872222	1.69768801718376	5.47770191788357e-06	1.73949167800351e-05
GAPDHP1	0.452177822846154	2.77007761577124	2.31789979292509	1.0556424274892e-08	1.40591281726043e-07
[truncated: 14,209 more rows]
