# Supplementary material for: Identification and validation of a six-gene signature associated with glycolysis to predict the prognosis of patients with cervical cancer
Source: BMC Cancer. 2020 Nov 23;20:1133. doi: 10.1186/s12885-020-07598-3 (PMC7686733; doi:10.1186/s12885-020-07598-3)
Supplement: Supplementary file 2 — Additional file 2: Table S2. The clinical information of 273 patients with CC from the UCSC database. [file 12885_2020_7598_MOESM2_ESM.xlsx]

## Sheet: Sheet1
ID	Age	Geade	M	N	T	AJCC	Disease Free (Months)	Disease Free Status	Overall Survival (Months)	Overall Survival Status
TCGA-2W-A8YY	51	G3	M0	N0	T2a2	Stage IB2	17.51	DiseaseFree	17.51	LIVING
TCGA-4J-AA1J	31	G3	M0	N0	T1b2	Stage IB2	17.81	DiseaseFree	17.81	LIVING
TCGA-BI-A0VR	53	G3	M0	N1	T2b	Stage IIIB	49.44	DiseaseFree	49.44	LIVING
TCGA-BI-A0VS	48	G3	M0	N0	T1b1	Stage IB	57	DiseaseFree	57	LIVING
TCGA-BI-A20A	49	G3	M0	N0	T1b1	Stage IB1	23.65	DiseaseFree	23.65	LIVING
TCGA-C5-A0TN	21	G3	MX	N1	T1b	Stage IB2	2.04	Recurred/Progressed	11.43	DECEASED
TCGA-C5-A1BE	64	G2	MX	N1	T1b	Stage IB2	54.99	Recurred/Progressed	68.79	DECEASED
TCGA-C5-A1BF	46	G1	MX	N0	TX	Stage IB	3.06	Recurred/Progressed	18.73	DECEASED
TCGA-C5-A1BI	31	G2	NA	NA	NA	Stage IIIB	36.53	DiseaseFree	36.53	LIVING
TCGA-C5-A1BJ	34	G2	NA	NA	NA	Stage IIB	144.05	DiseaseFree	144.05	LIVING
TCGA-C5-A1BK	36	G2	MX	N0	T1b	Stage IB	176.91	DiseaseFree	176.91	LIVING
TCGA-C5-A1BL	32	G2	NA	NA	NA	Stage IB	173.16	DiseaseFree	173.16	LIVING
TCGA-C5-A1BM	78	G2	MX	N1	T2	Stage IB	NA	NA	82.79	DECEASED
TCGA-C5-A1BN	26	G3	NA	NA	NA	Stage IB2	NA	NA	5.45	DECEASED
TCGA-C5-A1BQ	65	G2	NA	NA	NA	Stage IIIB	NA	NA	19.84	DECEASED
TCGA-C5-A1M5	53	G2	M0	N0	T1b	Stage IB	59.26	Recurred/Progressed	67.41	DECEASED
TCGA-C5-A1M6	55	G3	NA	NA	NA	Stage IIB	10.38	Recurred/Progressed	31.37	DECEASED
TCGA-C5-A1M7	37	G2	MX	N0	T1b	Stage IB	46.29	DiseaseFree	46.29	LIVING
TCGA-C5-A1M8	43	G2	MX	N0	T1b	Stage IB1	30.19	DiseaseFree	30.19	LIVING
TCGA-C5-A1M9	46	G3	M0	N1	T3b	Stage IB1	18.23	Recurred/Progressed	34.99	DECEASED
TCGA-C5-A1ME	40	G1	M0	N0	T1b1	Stage IB1	57.69	DiseaseFree	57.69	LIVING
TCGA-C5-A1MF	49	G2	MX	N0	T1b2	Stage IB2	53.12	DiseaseFree	53.12	LIVING
TCGA-C5-A1MH	71	G3	NA	NA	NA	Stage IIIB	5.85	Recurred/Progressed	38.96	DECEASED
TCGA-C5-A1MI	50	G2	M0	N1	T1b1	Stage IB1	26.45	Recurred/Progressed	35.58	DECEASED
TCGA-C5-A1MJ	61	G2	MX	N0	T1b1	Stage IB1	NA	NA	0.46	DECEASED
TCGA-C5-A1MK	79	G3	NA	NA	NA	Stage IIIB	NA	NA	2.43	DECEASED
TCGA-C5-A1ML	49	G3	NA	NA	NA	Stage IB2	NA	NA	20.89	DECEASED
TCGA-C5-A1MN	42	G2	NA	NA	NA	Stage IIIB	NA	NA	40.9	DECEASED
TCGA-C5-A1MP	34	G3	MX	N1	T1b2	Stage IB2	3.58	DiseaseFree	3.58	LIVING
TCGA-C5-A1MQ	35	G2	M0	N0	T2b	Stage IIA	33.87	DiseaseFree	33.87	LIVING
TCGA-C5-A2LS	37	G1	M0	N0	T1b2	Stage IB2	44.19	DiseaseFree	44.19	LIVING
TCGA-C5-A2LT	38	G3	M0	N0	T1b	Stage IB	73.13	DiseaseFree	73.13	LIVING
TCGA-C5-A2LV	36	G3	MX	N1	T1b	Stage IB	73.39	DiseaseFree	73.39	LIVING
TCGA-C5-A2LX	54	G2	MX	N1	T2	Stage IB1	82.98	DiseaseFree	82.98	LIVING
TCGA-C5-A2LY	30	G2	M0	N0	T1b1	Stage IB1	78.29	DiseaseFree	78.29	LIVING
TCGA-C5-A2LZ	65	G2	NA	NA	NA	Stage IIIB	95.04	Recurred/Progressed	100.07	DECEASED
TCGA-C5-A2M1	37	G2	MX	N0	T1b1	Stage IB1	38.4	DiseaseFree	38.4	LIVING
TCGA-C5-A2M2	56	G2	NA	NA	NA	Stage IB2	NA	NA	33.21	DECEASED
TCGA-C5-A3HD	51	G2	NA	NA	NA	Stage IIB	51.97	DiseaseFree	51.97	LIVING
TCGA-C5-A3HE	44	G3	M0	N0	T1b2	Stage IB2	8.28	Recurred/Progressed	18	LIVING
TCGA-C5-A3HF	24	G2	NA	NA	NA	Stage IB2	14.78	Recurred/Progressed	17.84	DECEASED
TCGA-C5-A3HL	76	G2	MX	N0	T1b2	Stage IB2	20.4	DiseaseFree	20.4	LIVING
TCGA-C5-A7CG	55	G2	MX	N0	T1b	Stage IB	210.51	DiseaseFree	210.51	LIVING
TCGA-C5-A7CH	43	G2	NA	NA	NA	Stage IIB	154.2	DiseaseFree	154.2	LIVING
TCGA-C5-A7CJ	42	G2	MX	N1	T2a	Stage IIA	NA	NA	101.74	DECEASED
TCGA-C5-A7CK	58	G2	NA	NA	NA	Stage IVA	NA	NA	134.23	DECEASED
TCGA-C5-A7CL	48	G2	NA	NA	NA	Stage IIIB	NA	NA	15.47	DECEASED
TCGA-C5-A7CM	35	G2	NA	NA	NA	Stage IB2	20.34	DiseaseFree	20.34	LIVING
TCGA-C5-A7CO	68	G2	NA	NA	NA	Stage IB2	147.24	DiseaseFree	147.24	LIVING
TCGA-C5-A7UC	48	G3	M0	N0	T1b	Stage IB	NA	NA	17.18	DECEASED
TCGA-C5-A7UE	45	G2	NA	NA	NA	Stage IB1	155.65	DiseaseFree	155.65	LIVING
TCGA-C5-A7UH	55	G3	NA	NA	NA	Stage IIIB	131.01	DiseaseFree	131.01	LIVING
TCGA-C5-A7UI	42	G3	MX	N0	T1b1	Stage IB1	NA	NA	94.88	DECEASED
TCGA-C5-A7X3	70	G2	NA	NA	NA	Stage IIIB	NA	NA	9.33	DECEASED
TCGA-C5-A7X5	72	G3	NA	NA	NA	Stage IVB	NA	NA	13.6	DECEASED
TCGA-C5-A7X8	35	G2	M0	N1	T2a	Stage IB1	2.73	DiseaseFree	2.73	LIVING
TCGA-C5-A7XC	26	G2	M0	N0	T1b	Stage IB1	50.95	DiseaseFree	50.95	LIVING
TCGA-C5-A8XH	39	NA	MX	N0	T1b1	Stage IB1	NA	NA	45.8	DECEASED
TCGA-C5-A8XI	69	G3	MX	N0	T1b2	Stage IB2	8.34	DiseaseFree	8.34	LIVING
TCGA-C5-A8XJ	74	NA	NA	NA	NA	Stage IB	146.75	DiseaseFree	146.75	LIVING
TCGA-C5-A8XK	30	G3	NA	NA	NA	NA	99.84	DiseaseFree	99.84	LIVING
TCGA-C5-A8YQ	79	G2	NA	NA	NA	Stage IB1	NA	NA	23.49	DECEASED
TCGA-C5-A8YR	56	G3	M0	N0	T1b	Stage IB	8.94	Recurred/Progressed	27.5	DECEASED
TCGA-C5-A8YT	36	G3	NA	NA	NA	Stage IB1	NA	NA	20.8	DECEASED
TCGA-C5-A8ZZ	41	G2	NA	NA	NA	Stage IIB	20.89	DiseaseFree	20.89	LIVING
TCGA-C5-A901	44	G2	MX	N1	TX	NA	17.02	DiseaseFree	17.02	LIVING
TCGA-C5-A902	35	G3	NA	NA	NA	Stage IB2	4.89	DiseaseFree	4.89	LIVING
TCGA-C5-A905	37	G2	MX	N0	T1b	Stage IB	160.28	DiseaseFree	160.28	LIVING
TCGA-C5-A907	47	G2	NA	NA	NA	Stage IB2	14.72	DiseaseFree	14.72	LIVING
TCGA-DG-A2KH	25	GX	M0	N0	T1b1	Stage IB1	1.12	DiseaseFree	1.12	LIVING
TCGA-DG-A2KJ	50	G3	M0	N1	T1b	Stage IIIB	95.04	DiseaseFree	95.04	LIVING
TCGA-DG-A2KK	51	G3	M0	N1	T1b1	Stage IIIB	82	DiseaseFree	82	LIVING
TCGA-DG-A2KL	53	G1	M0	N0	T2a	Stage IIA	44.91	DiseaseFree	44.91	LIVING
TCGA-DG-A2KM	46	G2	M0	N1	T1b1	Stage IB1	63.93	DiseaseFree	63.93	LIVING
TCGA-DR-A0ZL	53	G3	M0	N0	T1b1	Stage IB	87.68	DiseaseFree	87.68	LIVING
TCGA-DR-A0ZM	61	G2	M0	N0	T2b	Stage IIIB	58.84	DiseaseFree	58.84	LIVING
TCGA-DS-A0VK	45	G3	M0	N1	T1b1	Stage IB	6.87	Recurred/Progressed	36.73	DECEASED
TCGA-DS-A0VL	25	G2	M0	N0	T1b1	Stage IB	NA	NA	55.58	DECEASED
TCGA-DS-A0VM	51	G3	M0	N1	T1b1	Stage IB	28.52	Recurred/Progressed	117.9	LIVING
TCGA-DS-A0VN	47	G2	M0	N0	T1b2	Stage IB	118.56	DiseaseFree	118.56	LIVING
TCGA-DS-A1O9	75	G3	M0	N0	T4	Stage IVA	NA	NA	8.74	DECEASED
TCGA-DS-A1OA	77	G3	M0	N1	T1b1	Stage IB	12.45	Recurred/Progressed	28.88	DECEASED
TCGA-DS-A1OB	45	G2	M0	N1	T1b2	Stage IB	21.42	Recurred/Progressed	28.29	DECEASED
TCGA-DS-A1OC	47	G2	M0	N1	T1b1	Stage IB	12.35	DiseaseFree	12.35	LIVING
TCGA-DS-A1OD	49	G3	M0	N0	T1b1	Stage IB1	127.27	DiseaseFree	127.27	LIVING
TCGA-DS-A3LQ	46	G3	M0	N1	T3b	Stage IIIB	22.96	DiseaseFree	22.96	LIVING
TCGA-DS-A5RQ	80	G2	MX	N0	T1b1	Stage IB1	16.82	DiseaseFree	16.82	LIVING
TCGA-DS-A7WF	41	G3	MX	N0	T1b2	Stage IB2	10.55	Recurred/Progressed	16.16	DECEASED
TCGA-DS-A7WH	34	G2	MX	N0	T1b1	Stage IB1	17.51	DiseaseFree	17.51	LIVING
TCGA-DS-A7WI	43	G2	MX	N1	T2a2	Stage IIA2	6.77	Recurred/Progressed	8.28	DECEASED
TCGA-EA-A1QS	46	G2	M0	N0	T1b1	Stage IB1	39.52	DiseaseFree	39.52	LIVING
TCGA-EA-A1QT	47	G2	M0	N0	T1b	Stage IB	40.83	DiseaseFree	40.83	LIVING
TCGA-EA-A3HQ	60	G2	M0	N0	T2a	Stage II	37.32	DiseaseFree	37.32	LIVING
TCGA-EA-A3HR	57	G2	M0	N0	T2a	Stage II	30.88	DiseaseFree	30.88	LIVING
TCGA-EA-A3HS	35	G1	M0	N0	T1b	Stage IB	31.5	DiseaseFree	31.5	LIVING
TCGA-EA-A3HT	68	G1	M0	N0	T1b	Stage IB	31.34	DiseaseFree	31.34	LIVING
TCGA-EA-A3HU	43	G2	M0	N0	T2a2	Stage II	33.28	DiseaseFree	33.28	LIVING
TCGA-EA-A3QD	59	G3	M0	N1	T1b1	Stage IIIB	13.04	DiseaseFree	13.04	LIVING
TCGA-EA-A3QE	45	G2	M0	N0	T1b	Stage IB	25	DiseaseFree	25	LIVING
TCGA-EA-A3Y4	40	G3	M0	N0	T1b	Stage IB	36.86	DiseaseFree	36.86	LIVING
TCGA-EA-A410	51	G2	M0	N0	T2a2	Stage IIA2	26.38	DiseaseFree	26.38	LIVING
TCGA-EA-A411	50	G2	M0	N0	T1b1	Stage IB1	24.54	DiseaseFree	24.54	LIVING
TCGA-EA-A439	50	G3	M0	N0	T2a1	Stage IIA1	10.38	Recurred/Progressed	31.7	LIVING
TCGA-EA-A43B	43	G2	M0	N0	T1b1	Stage IB1	25.99	DiseaseFree	25.99	LIVING
TCGA-EA-A44S	31	G2	M0	N1	T2a2	Stage IIIB	12.12	DiseaseFree	12.12	LIVING
TCGA-EA-A4BA	49	G2	M0	N0	T1b2	Stage IB2	24.8	DiseaseFree	24.8	LIVING
TCGA-EA-A50E	45	G2	M0	N1	T4	Stage IVA	6.83	Recurred/Progressed	7.46	DECEASED
TCGA-EA-A556	38	G3	M0	N0	T1b1	Stage IB1	14.88	DiseaseFree	14.88	LIVING
TCGA-EA-A5FO	59	G2	M0	N0	T1b1	Stage IB1	26.77	DiseaseFree	26.77	LIVING
TCGA-EA-A5O9	39	G2	M0	N0	T1b2	Stage IB2	25.89	DiseaseFree	25.89	LIVING
TCGA-EA-A5ZD	40	G2	M0	N0	T1b1	Stage IB1	27.27	DiseaseFree	27.27	LIVING
TCGA-EA-A5ZE	54	G3	M0	N0	T1b1	Stage IB1	13.96	Recurred/Progressed	27.23	LIVING
TCGA-EA-A5ZF	56	G2	M0	NX	T1b1	Stage IB1	14.45	Recurred/Progressed	27.2	LIVING
TCGA-EA-A6QX	49	G3	M0	N1	T1b1	Stage IIIB	23.98	DiseaseFree	23.98	LIVING
TCGA-EA-A78R	54	G2	M0	NX	T1b1	Stage IB1	13.47	DiseaseFree	13.47	LIVING
TCGA-EA-A97N	38	G2	M0	N0	T1b2	Stage IB2	0.36	DiseaseFree	0.36	LIVING
TCGA-EK-A2GZ	64	G2	NA	NA	NA	Stage IIIB	12.58	DiseaseFree	12.58	LIVING
TCGA-EK-A2H0	24	G3	NA	NA	NA	Stage IIB	60.68	DiseaseFree	60.68	LIVING
TCGA-EK-A2H1	20	G3	NA	NA	NA	Stage IB2	26.25	DiseaseFree	26.25	LIVING
TCGA-EK-A2IP	28	G3	MX	N0	T1b1	Stage IB1	6.64	DiseaseFree	6.64	LIVING
TCGA-EK-A2IR	48	G3	MX	N0	T1b	Stage IB2	113.07	DiseaseFree	113.07	LIVING
TCGA-EK-A2PG	88	G3	NA	NA	NA	NA	1.51	DiseaseFree	1.51	LIVING
TCGA-EK-A2PI	44	G2	NA	NA	NA	Stage IIIB	19.25	DiseaseFree	19.25	LIVING
TCGA-EK-A2PK	43	G3	NA	NA	NA	Stage IB1	0.39	DiseaseFree	0.39	LIVING
TCGA-EK-A2PL	36	NA	NA	NA	NA	Stage IIIB	0.43	DiseaseFree	0.43	LIVING
TCGA-EK-A2PM	81	G3	NA	NA	NA	Stage IIB	0.59	DiseaseFree	0.59	LIVING
TCGA-EK-A2R7	45	G3	M0	N1	T1b1	Stage IB	0.89	DiseaseFree	0.89	LIVING
TCGA-EK-A2R8	48	G3	MX	N1	T1b2	Stage IB2	1.45	DiseaseFree	1.45	LIVING
TCGA-EK-A2R9	58	G3	NA	N0	T1b1	Stage IB1	0.13	DiseaseFree	0.13	LIVING
TCGA-EK-A2RA	74	G3	MX	N0	T2a2	Stage IIA2	40.93	DiseaseFree	40.93	LIVING
TCGA-EK-A2RB	48	G3	NA	NA	NA	Stage IVB	0.3	DiseaseFree	0.3	LIVING
TCGA-EK-A2RC	33	G3	NA	NA	NA	Stage IB1	4.24	DiseaseFree	4.24	LIVING
TCGA-EK-A2RE	26	G2	MX	N0	T2a2	Stage IIA	1.87	DiseaseFree	1.87	LIVING
TCGA-EK-A2RJ	51	G3	MX	N0	T1b2	Stage IB2	1.74	DiseaseFree	1.74	LIVING
TCGA-EK-A2RK	67	G3	MX	N0	T1b1	Stage IA2	0.43	DiseaseFree	0.43	LIVING
TCGA-EK-A2RL	32	G2	MX	N1	T1b1	Stage IB	37.55	Recurred/Progressed	47.73	DECEASED
TCGA-EK-A2RM	40	G3	NA	NA	NA	Stage IB	1.64	DiseaseFree	1.64	LIVING
TCGA-EK-A2RN	45	G2	MX	N1	T2b	Stage IB1	2.33	DiseaseFree	2.33	LIVING
TCGA-EK-A2RO	59	G1	NA	NA	NA	Stage IIB	0.07	DiseaseFree	0.07	LIVING
TCGA-EK-A3GJ	51	G3	NA	N0	T1b1	Stage IB1	0.1	DiseaseFree	0.1	LIVING
TCGA-EK-A3GK	33	G3	MX	N0	T1b1	Stage IB1	0.49	DiseaseFree	0.49	LIVING
TCGA-EK-A3GM	65	G2	NA	NA	NA	Stage IIA	0	DiseaseFree	0	LIVING
TCGA-EK-A3GN	47	G3	NA	NX	TX	Stage IIIB	0.89	DiseaseFree	0.89	LIVING
TCGA-EX-A1H5	58	G3	MX	N1	T2b	Stage IIB	20.34	DiseaseFree	20.34	LIVING
TCGA-EX-A1H6	38	G1	MX	N0	T1b1	Stage IB1	7.92	DiseaseFree	7.92	LIVING
TCGA-EX-A3L1	32	G3	M0	N0	T2a1	Stage IIA1	15.21	DiseaseFree	15.21	LIVING
TCGA-EX-A449	42	G1	M1	NX	T1b1	Stage IVB	14.68	DiseaseFree	14.68	LIVING
TCGA-EX-A69L	41	G3	M0	N0	T1b1	Stage IB1	19.78	DiseaseFree	19.78	LIVING
TCGA-EX-A69M	62	G3	M0	N0	T1b2	Stage IB2	2.53	Recurred/Progressed	8.31	DECEASED
TCGA-EX-A8YF	44	G3	M0	N0	T2a1	Stage IB1	13.01	Recurred/Progressed	15.54	LIVING
TCGA-FU-A23K	28	G3	MX	N1	T1b1	Stage IIIB	12.22	DiseaseFree	12.22	LIVING
TCGA-FU-A23L	60	G3	MX	N0	T2a1	Stage IIA1	23.82	DiseaseFree	23.82	LIVING
TCGA-FU-A2QG	29	G2	NA	N0	T1b1	Stage IB1	19.02	DiseaseFree	19.02	LIVING
TCGA-FU-A3EO	55	G2	MX	N0	T2b	Stage IIB	16.1	DiseaseFree	16.1	LIVING
TCGA-FU-A3HY	47	G2	MX	N1	T1b2	Stage IB2	31.34	DiseaseFree	31.34	LIVING
TCGA-FU-A3HZ	64	G3	M0	N0	T2a2	Stage IIA2	36.24	DiseaseFree	36.24	LIVING
TCGA-FU-A3NI	45	G2	MX	N1	T1b1	Stage IB1	NA	NA	20.96	DECEASED
TCGA-FU-A3TQ	55	G2	MX	N1	T2b	Stage IIIB	26.12	DiseaseFree	26.12	LIVING
TCGA-FU-A3TX	78	G3	M0	N0	T1b2	Stage IB2	1.48	DiseaseFree	1.48	LIVING
TCGA-FU-A3WB	43	G2	MX	N0	T2a2	Stage IIA2	16.13	DiseaseFree	16.13	LIVING
TCGA-FU-A3YQ	35	G1	MX	N0	T1b1	Stage IB1	28.29	DiseaseFree	28.29	LIVING
TCGA-FU-A40J	38	G3	MX	N1	T2a1	Stage IIIB	13.99	DiseaseFree	13.99	LIVING
TCGA-FU-A57G	49	G2	MX	N0	T1b2	Stage IB2	35.41	DiseaseFree	35.41	LIVING
TCGA-FU-A5XV	32	G3	MX	N1	T1b2	Stage IIIB	10.55	DiseaseFree	10.55	LIVING
TCGA-FU-A770	33	G2	MX	N1	T2a2	Stage IIIB	1.12	DiseaseFree	1.12	LIVING
TCGA-GH-A9DA	27	G3	MX	N0	T1b	Stage IB1	17.74	DiseaseFree	17.74	LIVING
TCGA-HG-A2PA	38	G2	M0	N0	T1b2	Stage IB2	NA	NA	25.39	DECEASED
TCGA-HM-A3JJ	40	G3	MX	N1	T1b1	Stage IB1	12.65	Recurred/Progressed	21.65	DECEASED
TCGA-HM-A3JK	64	G3	MX	N1	T2b	Stage IIA2	20.76	DiseaseFree	20.76	LIVING
TCGA-HM-A4S6	51	G3	MX	N1	T1b2	Stage IIIB	14.91	DiseaseFree	14.91	LIVING
TCGA-HM-A6W2	34	G3	M1	N0	T2a	Stage IVB	9.43	DiseaseFree	9.43	LIVING
TCGA-IR-A3L7	37	G3	M0	N0	T1b1	Stage IB1	147.27	DiseaseFree	147.27	LIVING
TCGA-IR-A3LA	60	G3	M0	N0	T1b1	Stage IB1	137.06	DiseaseFree	137.06	LIVING
TCGA-IR-A3LB	53	G3	M0	N0	T1b1	Stage IB1	10.41	Recurred/Progressed	66.75	DECEASED
TCGA-IR-A3LC	40	G3	M0	N0	T1b1	Stage IB1	129.27	DiseaseFree	129.27	LIVING
TCGA-IR-A3LF	64	G2	M0	N0	T1b1	Stage IB1	96.88	DiseaseFree	96.88	LIVING
TCGA-IR-A3LH	49	G4	M0	N0	T2a1	Stage IIA1	78.65	DiseaseFree	78.65	LIVING
TCGA-IR-A3LI	48	G2	M1	N1	T2b	Stage IVB	81.9	DiseaseFree	81.9	LIVING
TCGA-IR-A3LK	69	G3	M0	N0	T1b2	Stage IB2	18.86	Recurred/Progressed	29.83	DECEASED
TCGA-IR-A3LL	60	G2	M0	N0	T1b1	Stage IB1	36.33	DiseaseFree	36.33	LIVING
TCGA-JW-A5VG	35	G3	MX	NX	T2a	Stage IIA	27.4	DiseaseFree	27.4	LIVING
TCGA-JW-A5VH	53	G2	M1	NX	T4	Stage IVB	3.09	Recurred/Progressed	3.29	DECEASED
TCGA-JW-A5VI	45	G3	MX	NX	T2b	Stage IIB	18.33	Recurred/Progressed	24.54	LIVING
TCGA-JW-A5VJ	56	G3	MX	NX	T2b	Stage IIB	8.77	Recurred/Progressed	21.42	LIVING
TCGA-JW-A5VK	43	G3	MX	NX	T1b2	Stage IB2	20.47	DiseaseFree	20.47	LIVING
TCGA-JW-A5VL	37	G1	MX	NX	T1b2	Stage IB2	15.57	DiseaseFree	15.57	LIVING
TCGA-JW-A69B	44	GX	MX	NX	T1b2	Stage IB2	28.35	DiseaseFree	28.35	LIVING
TCGA-JW-A852	42	G2	MX	N1	T2b	Stage IIB	6.14	Recurred/Progressed	8.28	DECEASED
TCGA-JW-AAVH	46	G2	M0	N0	T1b1	Stage IB1	18.13	DiseaseFree	18.13	LIVING
TCGA-JX-A3PZ	25	G2	M0	N0	T1b	Stage IB	20.27	Recurred/Progressed	21.09	DECEASED
TCGA-JX-A3Q0	63	G2	M0	N0	T3	Stage III	209.43	DiseaseFree	209.43	LIVING
TCGA-JX-A3Q8	40	G3	MX	N0	T1b1	Stage IB1	44.58	DiseaseFree	44.58	LIVING
TCGA-JX-A5QV	37	G3	M0	N0	T1b1	Stage IB1	20.89	DiseaseFree	20.89	LIVING
TCGA-LP-A4AU	35	G3	M0	N1	T2	Stage IIIB	11.27	DiseaseFree	11.27	LIVING
TCGA-LP-A4AV	63	G2	M0	N0	T1b	Stage IB	0	DiseaseFree	0	LIVING
TCGA-LP-A4AW	52	G1	M0	N0	T1b	Stage IA	0.89	DiseaseFree	0.89	LIVING
TCGA-LP-A4AX	45	G3	M0	N0	T1b1	Stage IB1	12.48	DiseaseFree	12.48	LIVING
TCGA-LP-A5U2	30	G3	MX	N1	T2a	Stage IIIB	0.3	DiseaseFree	0.3	LIVING
TCGA-LP-A5U3	40	G3	M0	N0	T1b1	Stage IB1	0.82	DiseaseFree	0.82	LIVING
TCGA-LP-A7HU	53	G3	M0	N0	T2	Stage II	13.34	DiseaseFree	13.34	LIVING
TCGA-MA-AA3W	54	G3	M0	N1	T1b1	Stage IB1	22.5	DiseaseFree	22.5	LIVING
TCGA-MA-AA3X	50	G2	MX	NX	T3b	Stage IIIB	20.27	DiseaseFree	20.27	LIVING
TCGA-MA-AA3Y	48	G3	M0	N0	T1b1	Stage IB1	17.81	DiseaseFree	17.81	LIVING
TCGA-MA-AA3Z	43	GX	M0	N0	T1b2	Stage IB2	19.55	DiseaseFree	19.55	LIVING
TCGA-MA-AA41	33	G2	M1	N1	T2	Stage IIB	9.17	DiseaseFree	9.17	LIVING
TCGA-MA-AA42	75	G3	M0	N0	T2b	Stage IIB	8.51	DiseaseFree	8.51	LIVING
TCGA-MA-AA43	48	G3	MX	NX	T3b	Stage IIIB	11.37	DiseaseFree	11.37	LIVING
TCGA-MU-A51Y	27	G2	MX	N0	T2a1	Stage IIA1	28.06	DiseaseFree	28.06	LIVING
TCGA-MU-A5YI	60	G2	MX	NX	T1a1	Stage IA1	20.7	Recurred/Progressed	34.59	LIVING
TCGA-MU-A8JM	46	G2	MX	N0	T1b	Stage IB1	19.94	DiseaseFree	19.94	LIVING
TCGA-MY-A5BD	62	G1	M0	N0	T2b	Stage IIB	54.76	DiseaseFree	54.76	LIVING
TCGA-MY-A5BE	42	G3	MX	N0	T1b1	Stage IB1	35.02	DiseaseFree	35.02	LIVING
TCGA-MY-A5BF	68	G1	MX	N0	T2a2	Stage IIA2	20.83	DiseaseFree	20.83	LIVING
TCGA-MY-A913	28	G3	M1	N0	Tis	Stage IIA	17.21	DiseaseFree	17.21	LIVING
TCGA-PN-A8MA	43	G3	M0	N0	T2b	Stage IIB	2.96	DiseaseFree	2.96	LIVING
TCGA-Q1-A5R1	32	G2	MX	N0	T1b1	Stage IB1	15.57	DiseaseFree	15.57	LIVING
TCGA-Q1-A5R2	64	G3	MX	NX	TX	NA	16.39	DiseaseFree	16.39	LIVING
TCGA-Q1-A5R3	56	G2	MX	NX	TX	NA	15.93	DiseaseFree	15.93	LIVING
TCGA-Q1-A6DT	55	GX	MX	NX	TX	Stage I	NA	NA	9.03	DECEASED
TCGA-Q1-A6DV	36	G2	M0	N0	T1b1	Stage IB1	16.13	DiseaseFree	16.13	LIVING
TCGA-Q1-A6DW	44	GX	MX	NX	TX	Stage I	17.54	DiseaseFree	17.54	LIVING
TCGA-Q1-A73O	37	GX	MX	NX	TX	Stage IB2	14.06	DiseaseFree	14.06	LIVING
TCGA-Q1-A73P	45	G1	MX	N0	T1b	Stage IB1	15.87	DiseaseFree	15.87	LIVING
TCGA-Q1-A73Q	46	GX	MX	NX	TX	Stage I	9.33	DiseaseFree	9.33	LIVING
TCGA-Q1-A73R	45	GX	MX	NX	TX	Stage I	18.63	DiseaseFree	18.63	LIVING
TCGA-Q1-A73S	33	G2	MX	N1	T1b1	Stage IB1	22.6	DiseaseFree	22.6	LIVING
TCGA-R2-A69V	42	G3	M0	N0	T1b	Stage IB	19.58	DiseaseFree	19.58	LIVING
TCGA-RA-A741	34	GX	NA	NA	NA	Stage IIB	14.59	DiseaseFree	14.59	LIVING
TCGA-UC-A7PD	21	G2	M0	N0	T1b	Stage IB	6.64	Recurred/Progressed	11.66	DECEASED
TCGA-UC-A7PF	44	G2	M0	N1	T1b1	Stage IB1	NA	NA	93.92	DECEASED
TCGA-UC-A7PG	44	G1	MX	N1	T3b	Stage IIIB	NA	NA	12.16	DECEASED
TCGA-UC-A7PI	44	G1	MX	N0	T1b1	Stage IB1	53.81	Recurred/Progressed	69.45	LIVING
TCGA-VS-A8EB	41	GX	M1	NX	T3b	Stage IIIB	NA	NA	10.02	DECEASED
TCGA-VS-A8EC	55	G2	M0	NX	T3b	Stage IIIB	46.48	DiseaseFree	46.48	LIVING
TCGA-VS-A8EG	36	GX	M0	NX	T1b1	Stage IB1	45.53	DiseaseFree	45.53	LIVING
TCGA-VS-A8EH	56	G2	M0	NX	T3b	Stage IIIB	32.39	DiseaseFree	32.39	LIVING
TCGA-VS-A8EI	38	GX	M0	NX	T3b	Stage IIB	23.95	DiseaseFree	23.95	LIVING
TCGA-VS-A8EJ	60	G3	M1	NX	T2b	Stage IIB	NA	NA	19.94	DECEASED
TCGA-VS-A8EK	65	G2	M0	NX	T4	Stage IVA	NA	NA	27.23	DECEASED
TCGA-VS-A8EL	38	G3	M0	NX	T2b	Stage IIB	65.44	DiseaseFree	65.44	LIVING
TCGA-VS-A8Q8	26	G2	MX	N0	T1b	Stage IB	16.69	Recurred/Progressed	32.13	DECEASED
TCGA-VS-A8Q9	79	G2	MX	NX	TX	Stage IB1	53.55	DiseaseFree	53.55	LIVING
TCGA-VS-A8QA	44	GX	MX	N0	T1b1	Stage IB1	36.1	DiseaseFree	36.1	LIVING
TCGA-VS-A8QC	51	G2	MX	NX	TX	Stage IVA	8.64	Recurred/Progressed	11.5	DECEASED
TCGA-VS-A8QF	42	G2	MX	NX	TX	Stage IIB	59.13	DiseaseFree	59.13	LIVING
TCGA-VS-A8QH	76	G2	MX	NX	TX	Stage IB1	NA	NA	39.75	DECEASED
TCGA-VS-A8QM	47	GX	M1	NX	TX	Stage IVB	NA	NA	31.24	DECEASED
TCGA-VS-A94W	39	G2	MX	N1	T2b	Stage IIB	40.83	DiseaseFree	40.83	LIVING
TCGA-VS-A94X	40	G2	MX	NX	T2b	Stage IIB	NA	NA	16.62	DECEASED
TCGA-VS-A94Y	47	GX	MX	NX	T2b	Stage IIB	NA	NA	4.73	DECEASED
TCGA-VS-A94Z	38	G2	MX	NX	T2b	Stage IIB	33.34	DiseaseFree	33.34	LIVING
TCGA-VS-A950	42	G3	MX	NX	T3a	Stage IIIA	40.11	DiseaseFree	40.11	LIVING
TCGA-VS-A952	66	G2	MX	N0	T1b	Stage IB1	58.41	DiseaseFree	58.41	LIVING
TCGA-VS-A953	63	GX	MX	NX	T4	Stage IVA	NA	NA	15.67	DECEASED
TCGA-VS-A954	67	G2	MX	NX	T3b	Stage IIIB	56.31	DiseaseFree	56.31	LIVING
TCGA-VS-A957	64	G3	MX	NX	T1b1	Stage IB1	55.45	DiseaseFree	55.45	LIVING
TCGA-VS-A958	46	G2	MX	NX	T2b	Stage IIB	50.1	DiseaseFree	50.1	LIVING
TCGA-VS-A959	76	G3	MX	NX	T2b	Stage IIB	51.28	DiseaseFree	51.28	LIVING
TCGA-VS-A9U5	57	G3	MX	NX	T2b	Stage IIB	50.43	DiseaseFree	50.43	LIVING
TCGA-VS-A9U6	52	GX	M1	NX	T4	Stage IVB	43.07	Recurred/Progressed	43.36	LIVING
TCGA-VS-A9U7	30	G3	M0	N1	T1b	Stage IB1	48.36	DiseaseFree	48.36	LIVING
TCGA-VS-A9UB	54	G3	MX	N0	T2b	Stage IIB	29.93	DiseaseFree	29.93	LIVING
TCGA-VS-A9UC	32	G2	MX	NX	T2b	Stage IIB	27.1	DiseaseFree	27.1	LIVING
TCGA-VS-A9UD	73	G2	MX	NX	T3a	Stage IIIA	24.28	DiseaseFree	24.28	LIVING
TCGA-VS-A9UH	53	GX	MX	NX	T4	Stage IVA	46.88	DiseaseFree	46.88	LIVING
TCGA-VS-A9UI	76	GX	MX	NX	T2b	Stage IIB	NA	NA	45.07	DECEASED
TCGA-VS-A9UJ	55	GX	MX	NX	T2b	Stage IIB	NA	NA	1.71	DECEASED
TCGA-VS-A9UL	79	G3	MX	NX	T3b	Stage IIIB	11.04	Recurred/Progressed	14.52	DECEASED
TCGA-VS-A9UM	39	G2	MX	NX	T3b	Stage IVB	NA	NA	27.23	DECEASED
TCGA-VS-A9UO	43	G2	MX	N0	T2b	Stage IIB	47.83	DiseaseFree	47.83	LIVING
TCGA-VS-A9UP	43	G3	MX	NX	T2a	Stage IIA	44.68	Recurred/Progressed	47.44	LIVING
TCGA-VS-A9UQ	32	G2	MX	N0	T1b	Stage IB	32.46	Recurred/Progressed	41.49	LIVING
TCGA-VS-A9UR	53	GX	MX	NX	T2a	Stage IIA	22.17	Recurred/Progressed	26.05	LIVING
TCGA-VS-A9UT	72	G3	MX	N1	T1b1	Stage IB	15.83	DiseaseFree	15.83	LIVING
TCGA-VS-A9UU	42	G1	MX	NX	T2b	Stage IIB	14.52	DiseaseFree	14.52	LIVING
TCGA-VS-A9UV	74	GX	MX	NX	T4	Stage IVA	NA	NA	3.42	DECEASED
TCGA-VS-A9UY	29	G2	MX	NX	T1b2	Stage IVB	13.53	Recurred/Progressed	18.23	DECEASED
TCGA-VS-A9UZ	61	G2	MX	N0	T1b	Stage IB1	67.15	DiseaseFree	67.15	LIVING
TCGA-VS-A9V0	58	G3	MX	NX	T1b	Stage IB	15.6	Recurred/Progressed	18.82	LIVING
TCGA-VS-A9V1	46	G2	MX	NX	T3b	Stage IVB	1.91	Recurred/Progressed	5.16	DECEASED
TCGA-VS-A9V2	29	G2	MX	N0	T1b	Stage IB1	18.23	DiseaseFree	18.23	LIVING
TCGA-VS-A9V3	62	G3	MX	NX	T4	Stage IVB	19.74	Recurred/Progressed	17.74	LIVING
TCGA-VS-A9V4	63	G2	MX	NX	T4	Stage IVA	3.29	Recurred/Progressed	4.34	DECEASED
TCGA-VS-A9V5	50	G2	MX	NX	T2b	Stage IIB	NA	NA	16.23	DECEASED
TCGA-VS-AA62	51	G2	MX	NX	T2b	Stage IIB	NA	NA	15.41	DECEASED
TCGA-WL-A834	57	G3	NA	N1	T1b1	NA	25.99	DiseaseFree	25.99	LIVING
TCGA-XS-A8TJ	41	G2	M0	N1	T1b1	Stage IB1	29.24	DiseaseFree	29.24	LIVING
TCGA-ZJ-A8QO	73	NA	NA	NA	NA	NA	0	DiseaseFree	0	LIVING
TCGA-ZJ-A8QQ	24	GX	M0	N0	T1b2	Stage IIB	67.54	DiseaseFree	67.54	LIVING
TCGA-ZJ-A8QR	38	GX	MX	NX	TX	Stage I	NA	NA	19.12	DECEASED
TCGA-ZJ-AAX4	85	G3	M0	N0	T2	Stage II	0.69	DiseaseFree	0.69	LIVING
TCGA-ZJ-AAX8	58	G2	M0	N1	T3b	Stage IIIB	0	DiseaseFree	0	LIVING
TCGA-ZJ-AAXA	64	G2	MX	N0	T1b	Stage IB1	1.41	DiseaseFree	1.41	LIVING
TCGA-ZJ-AAXB	42	G3	M0	N0	T1b2	Stage IB2	0	DiseaseFree	0	LIVING
TCGA-ZJ-AAXD	35	G2	M0	N0	T3b	Stage IIIB	0	DiseaseFree	0	LIVING
TCGA-ZJ-AAXF	62	G3	M0	N0	T2b	Stage IIB	0	DiseaseFree	0	LIVING
TCGA-ZJ-AAXI	67	G2	M0	NX	T2b	Stage IIB	0	DiseaseFree	0	LIVING
TCGA-ZJ-AAXJ	43	NA	MX	N0	T2b	Stage IIB	0	DiseaseFree	0	LIVING
TCGA-ZJ-AAXN	34	NA	M0	N1	T1b2	Stage IB2	0	DiseaseFree	0	LIVING
TCGA-ZJ-AAXT	54	G2	M0	N1	T3b	Stage IIIB	0	DiseaseFree	0	LIVING
TCGA-ZJ-AAXU	51	G2	M0	N0	T2b	Stage IIB	0.16	DiseaseFree	0.16	LIVING
TCGA-ZJ-AB0H	48	NA	M0	N1	T3b	Stage IIIB	0	DiseaseFree	0	LIVING
TCGA-ZJ-AB0I	25	NA	MX	N1	T2b	Stage IIB	0	DiseaseFree	0	LIVING
TCGA-ZX-AA5X	64	G2	MX	NX	TX	Stage IIIB	3.91	DiseaseFree	3.91	LIVING

## Sheet: OS>30
ID	futime	fustat	Age	Geade	M	N	T	AJCC	Risk
TCGA-2W-A8YY	17.51	0	51	G3	M0	N0	T2a2	Stage IB2	Low
TCGA-4J-AA1J	17.81	0	31	G3	M0	N0	T1b2	Stage IB2	High
TCGA-BI-A0VR	49.44	0	53	G3	M0	N1	T2b	Stage IIIB	High
TCGA-BI-A0VS	57	0	48	G3	M0	N0	T1b1	Stage IB	High
TCGA-BI-A20A	23.65	0	49	G3	M0	N0	T1b1	Stage IB1	Low
TCGA-C5-A0TN	11.43	1	21	G3	MX	N1	T1b	Stage IB2	High
TCGA-C5-A1BE	68.79	1	64	G2	MX	N1	T1b	Stage IB2	High
TCGA-C5-A1BF	18.73	1	46	G1	MX	N0	TX	Stage IB	High
TCGA-C5-A1BI	36.53	0	31	G2	NA	NA	NA	Stage IIIB	Low
TCGA-C5-A1BJ	144.05	0	34	G2	NA	NA	NA	Stage IIB	High
TCGA-C5-A1BK	176.91	0	36	G2	MX	N0	T1b	Stage IB	Low
TCGA-C5-A1BL	173.16	0	32	G2	NA	NA	NA	Stage IB	High
TCGA-C5-A1BM	82.79	1	78	G2	MX	N1	T2	Stage IB	High
TCGA-C5-A1BN	5.45	1	26	G3	NA	NA	NA	Stage IB2	High
TCGA-C5-A1BQ	19.84	1	65	G2	NA	NA	NA	Stage IIIB	High
TCGA-C5-A1M5	67.41	1	53	G2	M0	N0	T1b	Stage IB	Low
TCGA-C5-A1M6	31.37	1	55	G3	NA	NA	NA	Stage IIB	High
TCGA-C5-A1M7	46.29	0	37	G2	MX	N0	T1b	Stage IB	High
TCGA-C5-A1M8	30.19	0	43	G2	MX	N0	T1b	Stage IB1	Low
TCGA-C5-A1M9	34.99	1	46	G3	M0	N1	T3b	Stage IB1	High
TCGA-C5-A1ME	57.69	0	40	G1	M0	N0	T1b1	Stage IB1	Low
TCGA-C5-A1MF	53.12	0	49	G2	MX	N0	T1b2	Stage IB2	Low
TCGA-C5-A1MH	38.96	1	71	G3	NA	NA	NA	Stage IIIB	High
TCGA-C5-A1MI	35.58	1	50	G2	M0	N1	T1b1	Stage IB1	Low
TCGA-C5-A1MK	2.43	1	79	G3	NA	NA	NA	Stage IIIB	High
TCGA-C5-A1ML	20.89	1	49	G3	NA	NA	NA	Stage IB2	High
TCGA-C5-A1MN	40.9	1	42	G2	NA	NA	NA	Stage IIIB	High
TCGA-C5-A1MP	3.58	0	34	G3	MX	N1	T1b2	Stage IB2	Low
TCGA-C5-A1MQ	33.87	0	35	G2	M0	N0	T2b	Stage IIA	Low
TCGA-C5-A2LS	44.19	0	37	G1	M0	N0	T1b2	Stage IB2	Low
TCGA-C5-A2LT	73.13	0	38	G3	M0	N0	T1b	Stage IB	Low
TCGA-C5-A2LV	73.39	0	36	G3	MX	N1	T1b	Stage IB	High
TCGA-C5-A2LX	82.98	0	54	G2	MX	N1	T2	Stage IB1	Low
TCGA-C5-A2LY	78.29	0	30	G2	M0	N0	T1b1	Stage IB1	Low
TCGA-C5-A2LZ	100.07	1	65	G2	NA	NA	NA	Stage IIIB	High
TCGA-C5-A2M1	38.4	0	37	G2	MX	N0	T1b1	Stage IB1	Low
TCGA-C5-A2M2	33.21	1	56	G2	NA	NA	NA	Stage IB2	High
TCGA-C5-A3HD	51.97	0	51	G2	NA	NA	NA	Stage IIB	High
TCGA-C5-A3HE	18	0	44	G3	M0	N0	T1b2	Stage IB2	High
TCGA-C5-A3HF	17.84	1	24	G2	NA	NA	NA	Stage IB2	High
TCGA-C5-A3HL	20.4	0	76	G2	MX	N0	T1b2	Stage IB2	High
TCGA-C5-A7CG	210.51	0	55	G2	MX	N0	T1b	Stage IB	Low
TCGA-C5-A7CH	154.2	0	43	G2	NA	NA	NA	Stage IIB	High
TCGA-C5-A7CJ	101.74	1	42	G2	MX	N1	T2a	Stage IIA	Low
TCGA-C5-A7CK	134.23	1	58	G2	NA	NA	NA	Stage IVA	High
TCGA-C5-A7CL	15.47	1	48	G2	NA	NA	NA	Stage IIIB	High
TCGA-C5-A7CM	20.34	0	35	G2	NA	NA	NA	Stage IB2	High
TCGA-C5-A7CO	147.24	0	68	G2	NA	NA	NA	Stage IB2	Low
TCGA-C5-A7UC	17.18	1	48	G3	M0	N0	T1b	Stage IB	High
TCGA-C5-A7UE	155.65	0	45	G2	NA	NA	NA	Stage IB1	Low
TCGA-C5-A7UH	131.01	0	55	G3	NA	NA	NA	Stage IIIB	Low
TCGA-C5-A7UI	94.88	1	42	G3	MX	N0	T1b1	Stage IB1	Low
TCGA-C5-A7X3	9.33	1	70	G2	NA	NA	NA	Stage IIIB	Low
TCGA-C5-A7X5	13.6	1	72	G3	NA	NA	NA	Stage IVB	High
TCGA-C5-A7X8	2.73	0	35	G2	M0	N1	T2a	Stage IB1	Low
TCGA-C5-A7XC	50.95	0	26	G2	M0	N0	T1b	Stage IB1	Low
TCGA-C5-A8XH	45.8	1	39	NA	MX	N0	T1b1	Stage IB1	High
TCGA-C5-A8XI	8.34	0	69	G3	MX	N0	T1b2	Stage IB2	High
TCGA-C5-A8XJ	146.75	0	74	NA	NA	NA	NA	Stage IB	High
TCGA-C5-A8XK	99.84	0	30	G3	NA	NA	NA	NA	High
TCGA-C5-A8YQ	23.49	1	79	G2	NA	NA	NA	Stage IB1	High
TCGA-C5-A8YR	27.5	1	56	G3	M0	N0	T1b	Stage IB	High
TCGA-C5-A8YT	20.8	1	36	G3	NA	NA	NA	Stage IB1	Low
TCGA-C5-A8ZZ	20.89	0	41	G2	NA	NA	NA	Stage IIB	Low
TCGA-C5-A901	17.02	0	44	G2	MX	N1	TX	NA	High
TCGA-C5-A902	4.89	0	35	G3	NA	NA	NA	Stage IB2	High
TCGA-C5-A905	160.28	0	37	G2	MX	N0	T1b	Stage IB	Low
TCGA-C5-A907	14.72	0	47	G2	NA	NA	NA	Stage IB2	High
TCGA-DG-A2KH	1.12	0	25	GX	M0	N0	T1b1	Stage IB1	High
TCGA-DG-A2KJ	95.04	0	50	G3	M0	N1	T1b	Stage IIIB	Low
TCGA-DG-A2KK	82	0	51	G3	M0	N1	T1b1	Stage IIIB	Low
TCGA-DG-A2KL	44.91	0	53	G1	M0	N0	T2a	Stage IIA	High
TCGA-DG-A2KM	63.93	0	46	G2	M0	N1	T1b1	Stage IB1	Low
TCGA-DR-A0ZL	87.68	0	53	G3	M0	N0	T1b1	Stage IB	Low
TCGA-DR-A0ZM	58.84	0	61	G2	M0	N0	T2b	Stage IIIB	Low
TCGA-DS-A0VK	36.73	1	45	G3	M0	N1	T1b1	Stage IB	Low
TCGA-DS-A0VL	55.58	1	25	G2	M0	N0	T1b1	Stage IB	Low
TCGA-DS-A0VM	117.9	0	51	G3	M0	N1	T1b1	Stage IB	Low
TCGA-DS-A0VN	118.56	0	47	G2	M0	N0	T1b2	Stage IB	Low
TCGA-DS-A1O9	8.74	1	75	G3	M0	N0	T4	Stage IVA	High
TCGA-DS-A1OA	28.88	1	77	G3	M0	N1	T1b1	Stage IB	Low
TCGA-DS-A1OB	28.29	1	45	G2	M0	N1	T1b2	Stage IB	High
TCGA-DS-A1OC	12.35	0	47	G2	M0	N1	T1b1	Stage IB	High
TCGA-DS-A1OD	127.27	0	49	G3	M0	N0	T1b1	Stage IB1	Low
TCGA-DS-A3LQ	22.96	0	46	G3	M0	N1	T3b	Stage IIIB	High
TCGA-DS-A5RQ	16.82	0	80	G2	MX	N0	T1b1	Stage IB1	High
TCGA-DS-A7WF	16.16	1	41	G3	MX	N0	T1b2	Stage IB2	Low
TCGA-DS-A7WH	17.51	0	34	G2	MX	N0	T1b1	Stage IB1	Low
TCGA-DS-A7WI	8.28	1	43	G2	MX	N1	T2a2	Stage IIA2	High
TCGA-EA-A1QS	39.52	0	46	G2	M0	N0	T1b1	Stage IB1	High
TCGA-EA-A1QT	40.83	0	47	G2	M0	N0	T1b	Stage IB	Low
TCGA-EA-A3HQ	37.32	0	60	G2	M0	N0	T2a	Stage II	Low
TCGA-EA-A3HR	30.88	0	57	G2	M0	N0	T2a	Stage II	High
TCGA-EA-A3HS	31.5	0	35	G1	M0	N0	T1b	Stage IB	Low
TCGA-EA-A3HT	31.34	0	68	G1	M0	N0	T1b	Stage IB	High
TCGA-EA-A3HU	33.28	0	43	G2	M0	N0	T2a2	Stage II	High
TCGA-EA-A3QD	13.04	0	59	G3	M0	N1	T1b1	Stage IIIB	Low
TCGA-EA-A3QE	25	0	45	G2	M0	N0	T1b	Stage IB	Low
TCGA-EA-A3Y4	36.86	0	40	G3	M0	N0	T1b	Stage IB	Low
TCGA-EA-A410	26.38	0	51	G2	M0	N0	T2a2	Stage IIA2	Low
TCGA-EA-A411	24.54	0	50	G2	M0	N0	T1b1	Stage IB1	Low
TCGA-EA-A439	31.7	0	50	G3	M0	N0	T2a1	Stage IIA1	Low
TCGA-EA-A43B	25.99	0	43	G2	M0	N0	T1b1	Stage IB1	High
TCGA-EA-A44S	12.12	0	31	G2	M0	N1	T2a2	Stage IIIB	Low
TCGA-EA-A4BA	24.8	0	49	G2	M0	N0	T1b2	Stage IB2	High
TCGA-EA-A50E	7.46	1	45	G2	M0	N1	T4	Stage IVA	High
TCGA-EA-A556	14.88	0	38	G3	M0	N0	T1b1	Stage IB1	High
TCGA-EA-A5FO	26.77	0	59	G2	M0	N0	T1b1	Stage IB1	Low
TCGA-EA-A5O9	25.89	0	39	G2	M0	N0	T1b2	Stage IB2	High
TCGA-EA-A5ZD	27.27	0	40	G2	M0	N0	T1b1	Stage IB1	Low
TCGA-EA-A5ZE	27.23	0	54	G3	M0	N0	T1b1	Stage IB1	Low
TCGA-EA-A5ZF	27.2	0	56	G2	M0	NX	T1b1	Stage IB1	Low
TCGA-EA-A6QX	23.98	0	49	G3	M0	N1	T1b1	Stage IIIB	High
TCGA-EA-A78R	13.47	0	54	G2	M0	NX	T1b1	Stage IB1	High
TCGA-EK-A2GZ	12.58	0	64	G2	NA	NA	NA	Stage IIIB	High
TCGA-EK-A2H0	60.68	0	24	G3	NA	NA	NA	Stage IIB	High
TCGA-EK-A2H1	26.25	0	20	G3	NA	NA	NA	Stage IB2	High
TCGA-EK-A2IP	6.64	0	28	G3	MX	N0	T1b1	Stage IB1	Low
TCGA-EK-A2IR	113.07	0	48	G3	MX	N0	T1b	Stage IB2	High
TCGA-EK-A2PG	1.51	0	88	G3	NA	NA	NA	NA	Low
TCGA-EK-A2PI	19.25	0	44	G2	NA	NA	NA	Stage IIIB	Low
TCGA-EK-A2R8	1.45	0	48	G3	MX	N1	T1b2	Stage IB2	High
TCGA-EK-A2RA	40.93	0	74	G3	MX	N0	T2a2	Stage IIA2	High
TCGA-EK-A2RC	4.24	0	33	G3	NA	NA	NA	Stage IB1	Low
TCGA-EK-A2RE	1.87	0	26	G2	MX	N0	T2a2	Stage IIA	High
TCGA-EK-A2RJ	1.74	0	51	G3	MX	N0	T1b2	Stage IB2	High
TCGA-EK-A2RL	47.73	1	32	G2	MX	N1	T1b1	Stage IB	High
TCGA-EK-A2RM	1.64	0	40	G3	NA	NA	NA	Stage IB	High
TCGA-EK-A2RN	2.33	0	45	G2	MX	N1	T2b	Stage IB1	Low
TCGA-EX-A1H5	20.34	0	58	G3	MX	N1	T2b	Stage IIB	High
TCGA-EX-A1H6	7.92	0	38	G1	MX	N0	T1b1	Stage IB1	Low
TCGA-EX-A3L1	15.21	0	32	G3	M0	N0	T2a1	Stage IIA1	High
TCGA-EX-A449	14.68	0	42	G1	M1	NX	T1b1	Stage IVB	Low
TCGA-EX-A69L	19.78	0	41	G3	M0	N0	T1b1	Stage IB1	High
TCGA-EX-A69M	8.31	1	62	G3	M0	N0	T1b2	Stage IB2	High
TCGA-EX-A8YF	15.54	0	44	G3	M0	N0	T2a1	Stage IB1	Low
TCGA-FU-A23K	12.22	0	28	G3	MX	N1	T1b1	Stage IIIB	Low
TCGA-FU-A23L	23.82	0	60	G3	MX	N0	T2a1	Stage IIA1	Low
TCGA-FU-A2QG	19.02	0	29	G2	NA	N0	T1b1	Stage IB1	High
TCGA-FU-A3EO	16.1	0	55	G2	MX	N0	T2b	Stage IIB	Low
TCGA-FU-A3HY	31.34	0	47	G2	MX	N1	T1b2	Stage IB2	High
TCGA-FU-A3HZ	36.24	0	64	G3	M0	N0	T2a2	Stage IIA2	High
TCGA-FU-A3NI	20.96	1	45	G2	MX	N1	T1b1	Stage IB1	High
TCGA-FU-A3TQ	26.12	0	55	G2	MX	N1	T2b	Stage IIIB	Low
TCGA-FU-A3TX	1.48	0	78	G3	M0	N0	T1b2	Stage IB2	Low
TCGA-FU-A3WB	16.13	0	43	G2	MX	N0	T2a2	Stage IIA2	Low
TCGA-FU-A3YQ	28.29	0	35	G1	MX	N0	T1b1	Stage IB1	High
TCGA-FU-A40J	13.99	0	38	G3	MX	N1	T2a1	Stage IIIB	Low
TCGA-FU-A57G	35.41	0	49	G2	MX	N0	T1b2	Stage IB2	High
TCGA-FU-A5XV	10.55	0	32	G3	MX	N1	T1b2	Stage IIIB	High
TCGA-FU-A770	1.12	0	33	G2	MX	N1	T2a2	Stage IIIB	Low
TCGA-GH-A9DA	17.74	0	27	G3	MX	N0	T1b	Stage IB1	High
TCGA-HG-A2PA	25.39	1	38	G2	M0	N0	T1b2	Stage IB2	High
TCGA-HM-A3JJ	21.65	1	40	G3	MX	N1	T1b1	Stage IB1	Low
TCGA-HM-A3JK	20.76	0	64	G3	MX	N1	T2b	Stage IIA2	Low
TCGA-HM-A4S6	14.91	0	51	G3	MX	N1	T1b2	Stage IIIB	Low
TCGA-HM-A6W2	9.43	0	34	G3	M1	N0	T2a	Stage IVB	Low
TCGA-IR-A3L7	147.27	0	37	G3	M0	N0	T1b1	Stage IB1	Low
TCGA-IR-A3LA	137.06	0	60	G3	M0	N0	T1b1	Stage IB1	Low
TCGA-IR-A3LB	66.75	1	53	G3	M0	N0	T1b1	Stage IB1	High
TCGA-IR-A3LC	129.27	0	40	G3	M0	N0	T1b1	Stage IB1	High
TCGA-IR-A3LF	96.88	0	64	G2	M0	N0	T1b1	Stage IB1	Low
TCGA-IR-A3LH	78.65	0	49	G4	M0	N0	T2a1	Stage IIA1	High
TCGA-IR-A3LI	81.9	0	48	G2	M1	N1	T2b	Stage IVB	Low
TCGA-IR-A3LK	29.83	1	69	G3	M0	N0	T1b2	Stage IB2	Low
TCGA-IR-A3LL	36.33	0	60	G2	M0	N0	T1b1	Stage IB1	Low
TCGA-JW-A5VG	27.4	0	35	G3	MX	NX	T2a	Stage IIA	High
TCGA-JW-A5VH	3.29	1	53	G2	M1	NX	T4	Stage IVB	Low
TCGA-JW-A5VI	24.54	0	45	G3	MX	NX	T2b	Stage IIB	Low
TCGA-JW-A5VJ	21.42	0	56	G3	MX	NX	T2b	Stage IIB	Low
TCGA-JW-A5VK	20.47	0	43	G3	MX	NX	T1b2	Stage IB2	Low
TCGA-JW-A5VL	15.57	0	37	G1	MX	NX	T1b2	Stage IB2	Low
TCGA-JW-A69B	28.35	0	44	GX	MX	NX	T1b2	Stage IB2	Low
TCGA-JW-A852	8.28	1	42	G2	MX	N1	T2b	Stage IIB	Low
TCGA-JW-AAVH	18.13	0	46	G2	M0	N0	T1b1	Stage IB1	Low
TCGA-JX-A3PZ	21.09	1	25	G2	M0	N0	T1b	Stage IB	High
TCGA-JX-A3Q0	209.43	0	63	G2	M0	N0	T3	Stage III	High
TCGA-JX-A3Q8	44.58	0	40	G3	MX	N0	T1b1	Stage IB1	Low
TCGA-JX-A5QV	20.89	0	37	G3	M0	N0	T1b1	Stage IB1	Low
TCGA-LP-A4AU	11.27	0	35	G3	M0	N1	T2	Stage IIIB	High
TCGA-LP-A4AX	12.48	0	45	G3	M0	N0	T1b1	Stage IB1	Low
TCGA-LP-A7HU	13.34	0	53	G3	M0	N0	T2	Stage II	Low
TCGA-MA-AA3W	22.5	0	54	G3	M0	N1	T1b1	Stage IB1	Low
TCGA-MA-AA3X	20.27	0	50	G2	MX	NX	T3b	Stage IIIB	Low
TCGA-MA-AA3Y	17.81	0	48	G3	M0	N0	T1b1	Stage IB1	High
TCGA-MA-AA3Z	19.55	0	43	GX	M0	N0	T1b2	Stage IB2	Low
TCGA-MA-AA41	9.17	0	33	G2	M1	N1	T2	Stage IIB	Low
TCGA-MA-AA42	8.51	0	75	G3	M0	N0	T2b	Stage IIB	High
TCGA-MA-AA43	11.37	0	48	G3	MX	NX	T3b	Stage IIIB	High
TCGA-MU-A51Y	28.06	0	27	G2	MX	N0	T2a1	Stage IIA1	Low
TCGA-MU-A5YI	34.59	0	60	G2	MX	NX	T1a1	Stage IA1	Low
TCGA-MU-A8JM	19.94	0	46	G2	MX	N0	T1b	Stage IB1	High
TCGA-MY-A5BD	54.76	0	62	G1	M0	N0	T2b	Stage IIB	Low
TCGA-MY-A5BE	35.02	0	42	G3	MX	N0	T1b1	Stage IB1	Low
TCGA-MY-A5BF	20.83	0	68	G1	MX	N0	T2a2	Stage IIA2	High
TCGA-MY-A913	17.21	0	28	G3	M1	N0	Tis	Stage IIA	High
TCGA-PN-A8MA	2.96	0	43	G3	M0	N0	T2b	Stage IIB	Low
TCGA-Q1-A5R1	15.57	0	32	G2	MX	N0	T1b1	Stage IB1	Low
TCGA-Q1-A5R2	16.39	0	64	G3	MX	NX	TX	NA	Low
TCGA-Q1-A5R3	15.93	0	56	G2	MX	NX	TX	NA	Low
TCGA-Q1-A6DT	9.03	1	55	GX	MX	NX	TX	Stage I	High
TCGA-Q1-A6DV	16.13	0	36	G2	M0	N0	T1b1	Stage IB1	Low
TCGA-Q1-A6DW	17.54	0	44	GX	MX	NX	TX	Stage I	High
TCGA-Q1-A73O	14.06	0	37	GX	MX	NX	TX	Stage IB2	High
TCGA-Q1-A73P	15.87	0	45	G1	MX	N0	T1b	Stage IB1	Low
TCGA-Q1-A73Q	9.33	0	46	GX	MX	NX	TX	Stage I	High
TCGA-Q1-A73R	18.63	0	45	GX	MX	NX	TX	Stage I	Low
TCGA-Q1-A73S	22.6	0	33	G2	MX	N1	T1b1	Stage IB1	Low
TCGA-R2-A69V	19.58	0	42	G3	M0	N0	T1b	Stage IB	High
TCGA-RA-A741	14.59	0	34	GX	NA	NA	NA	Stage IIB	Low
TCGA-UC-A7PD	11.66	1	21	G2	M0	N0	T1b	Stage IB	High
TCGA-UC-A7PF	93.92	1	44	G2	M0	N1	T1b1	Stage IB1	Low
TCGA-UC-A7PG	12.16	1	44	G1	MX	N1	T3b	Stage IIIB	High
TCGA-UC-A7PI	69.45	0	44	G1	MX	N0	T1b1	Stage IB1	Low
TCGA-VS-A8EB	10.02	1	41	GX	M1	NX	T3b	Stage IIIB	High
TCGA-VS-A8EC	46.48	0	55	G2	M0	NX	T3b	Stage IIIB	High
TCGA-VS-A8EG	45.53	0	36	GX	M0	NX	T1b1	Stage IB1	High
TCGA-VS-A8EH	32.39	0	56	G2	M0	NX	T3b	Stage IIIB	High
TCGA-VS-A8EI	23.95	0	38	GX	M0	NX	T3b	Stage IIB	Low
TCGA-VS-A8EJ	19.94	1	60	G3	M1	NX	T2b	Stage IIB	High
TCGA-VS-A8EK	27.23	1	65	G2	M0	NX	T4	Stage IVA	High
TCGA-VS-A8EL	65.44	0	38	G3	M0	NX	T2b	Stage IIB	High
TCGA-VS-A8Q8	32.13	1	26	G2	MX	N0	T1b	Stage IB	Low
TCGA-VS-A8Q9	53.55	0	79	G2	MX	NX	TX	Stage IB1	High
TCGA-VS-A8QA	36.1	0	44	GX	MX	N0	T1b1	Stage IB1	Low
TCGA-VS-A8QC	11.5	1	51	G2	MX	NX	TX	Stage IVA	High
TCGA-VS-A8QF	59.13	0	42	G2	MX	NX	TX	Stage IIB	Low
TCGA-VS-A8QH	39.75	1	76	G2	MX	NX	TX	Stage IB1	High
TCGA-VS-A8QM	31.24	1	47	GX	M1	NX	TX	Stage IVB	Low
TCGA-VS-A94W	40.83	0	39	G2	MX	N1	T2b	Stage IIB	Low
TCGA-VS-A94X	16.62	1	40	G2	MX	NX	T2b	Stage IIB	High
TCGA-VS-A94Y	4.73	1	47	GX	MX	NX	T2b	Stage IIB	High
TCGA-VS-A94Z	33.34	0	38	G2	MX	NX	T2b	Stage IIB	High
TCGA-VS-A950	40.11	0	42	G3	MX	NX	T3a	Stage IIIA	High
TCGA-VS-A952	58.41	0	66	G2	MX	N0	T1b	Stage IB1	Low
TCGA-VS-A953	15.67	1	63	GX	MX	NX	T4	Stage IVA	High
TCGA-VS-A954	56.31	0	67	G2	MX	NX	T3b	Stage IIIB	Low
TCGA-VS-A957	55.45	0	64	G3	MX	NX	T1b1	Stage IB1	Low
TCGA-VS-A958	50.1	0	46	G2	MX	NX	T2b	Stage IIB	Low
TCGA-VS-A959	51.28	0	76	G3	MX	NX	T2b	Stage IIB	Low
TCGA-VS-A9U5	50.43	0	57	G3	MX	NX	T2b	Stage IIB	Low
TCGA-VS-A9U6	43.36	0	52	GX	M1	NX	T4	Stage IVB	High
TCGA-VS-A9U7	48.36	0	30	G3	M0	N1	T1b	Stage IB1	Low
TCGA-VS-A9UB	29.93	0	54	G3	MX	N0	T2b	Stage IIB	High
TCGA-VS-A9UC	27.1	0	32	G2	MX	NX	T2b	Stage IIB	High
TCGA-VS-A9UD	24.28	0	73	G2	MX	NX	T3a	Stage IIIA	Low
TCGA-VS-A9UH	46.88	0	53	GX	MX	NX	T4	Stage IVA	High
TCGA-VS-A9UI	45.07	1	76	GX	MX	NX	T2b	Stage IIB	High
TCGA-VS-A9UJ	1.71	1	55	GX	MX	NX	T2b	Stage IIB	High
TCGA-VS-A9UL	14.52	1	79	G3	MX	NX	T3b	Stage IIIB	High
TCGA-VS-A9UM	27.23	1	39	G2	MX	NX	T3b	Stage IVB	Low
TCGA-VS-A9UO	47.83	0	43	G2	MX	N0	T2b	Stage IIB	High
TCGA-VS-A9UP	47.44	0	43	G3	MX	NX	T2a	Stage IIA	Low
TCGA-VS-A9UQ	41.49	0	32	G2	MX	N0	T1b	Stage IB	Low
TCGA-VS-A9UR	26.05	0	53	GX	MX	NX	T2a	Stage IIA	High
TCGA-VS-A9UT	15.83	0	72	G3	MX	N1	T1b1	Stage IB	Low
TCGA-VS-A9UU	14.52	0	42	G1	MX	NX	T2b	Stage IIB	Low
TCGA-VS-A9UV	3.42	1	74	GX	MX	NX	T4	Stage IVA	High
TCGA-VS-A9UY	18.23	1	29	G2	MX	NX	T1b2	Stage IVB	High
TCGA-VS-A9UZ	67.15	0	61	G2	MX	N0	T1b	Stage IB1	Low
TCGA-VS-A9V0	18.82	0	58	G3	MX	NX	T1b	Stage IB	High
TCGA-VS-A9V1	5.16	1	46	G2	MX	NX	T3b	Stage IVB	High
TCGA-VS-A9V2	18.23	0	29	G2	MX	N0	T1b	Stage IB1	Low
TCGA-VS-A9V3	17.74	0	62	G3	MX	NX	T4	Stage IVB	High
TCGA-VS-A9V4	4.34	1	63	G2	MX	NX	T4	Stage IVA	High
TCGA-VS-A9V5	16.23	1	50	G2	MX	NX	T2b	Stage IIB	Low
TCGA-VS-AA62	15.41	1	51	G2	MX	NX	T2b	Stage IIB	High
TCGA-WL-A834	25.99	0	57	G3	NA	N1	T1b1	NA	High
TCGA-XS-A8TJ	29.24	0	41	G2	M0	N1	T1b1	Stage IB1	Low
TCGA-ZJ-A8QQ	67.54	0	24	GX	M0	N0	T1b2	Stage IIB	High
TCGA-ZJ-A8QR	19.12	1	38	GX	MX	NX	TX	Stage I	Low
TCGA-ZJ-AAXA	1.41	0	64	G2	MX	N0	T1b	Stage IB1	Low
TCGA-ZX-AA5X	3.91	0	64	G2	MX	NX	TX	Stage IIIB	High
