# Supplementary material for: Identification and validation of a six-gene signature associated with glycolysis to predict the prognosis of patients with cervical cancer
Source: BMC Cancer. 2020 Nov 23;20:1133. doi: 10.1186/s12885-020-07598-3 (PMC7686733; doi:10.1186/s12885-020-07598-3)
Supplement: Supplementary file 3 — Additional file 3: Table S3. The specifc PCR primers of six mRNAs. [file 12885_2020_7598_MOESM3_ESM.xlsx]

## Sheet: Sheet1
	Supplementary Table 3. The specifc PCR primers of six mRNAs.
	Primer name	Forward Sequence	Reverse Sequence
	GOT1	GGACCTGGAACCACATCACTGA	ACCACTTGGCAGCAGGTAGATG
	HSPA5	CTGTCCAGGCTGGTGTGCTCT	CTTGGTAGGCACCACTGTGTTC
	ANGPTL4	GATGGCTCAGTGGACTTCAACC	TGCTATGCACCTTCTCCAGACC
	PFKM	GCTTCTAGCTCATGTCAGACCC	CCAATCCTCACAGTGGAGCGAA
	IER3	GCAGCCGCAGGGTTCTCTACC	CTCTTCAGCCATCAGGATCTGG
	PFKFB4	GATCCTGAGGTCATAGCTGCCA	CTATCCAGGTCCTCATCTAGCG
											GAPDH
											Forward Sequence GTCTCCTCTGACTTCAACAGCG
											Reverse Sequence ACCACCCTGTTGCTGTAGCCAA
